# Supplementary material for: Precise and scalable metagenomic profiling with sample-tailored minimizer libraries
Source: NAR Genom Bioinform. 2025 Jun 9;7(2):lqaf076. doi: 10.1093/nargab/lqaf076 (PMC12147018; doi:10.1093/nargab/lqaf076)
Supplement: lqaf076_Supplemental_Files [file lqaf076_supplemental_files.zip]

Archive with 2 entries (2 files):
- NAR supplementary tables.xlsx
- supplementaryDocument.pdf
