# Supplementary material for: Precise and scalable metagenomic profiling with sample-tailored minimizer libraries
Source: NAR Genom Bioinform. 2025 Jun 9;7(2):lqaf076. doi: 10.1093/nargab/lqaf076 (PMC12147018; doi:10.1093/nargab/lqaf076)
Supplement: lqaf076_Supplemental_Files [file lqaf076_supplemental_files.zip › NAR supplementary tables.xlsx]

## Sheet: Overview
Supplementary tables
Each line corresponds to the classification of a single metagenomic sample with a given set of parameters, and then comparing with the known ground truth. For bmetrics, Bracken has also been applied after running either Slacken or Kraken 2.
The following parameters were fixed for all experiments: k (k-mer size) = 35, m (minimizer width) = 31, s = 7. These are the Kraken 2 defaults.
All_metrics contains a total of 14,080 experiments (compared at species and genus level), and all_bmetrics contains 7,040 experiments (compared at species level only, since this is more meaningful with Bracken). A total of 160 samples from six sample groups were classified.
Common columns in table S1 and S2
Library: genomic library: "std" or "rspc" in the case of Slacken, or "kraken2" to indicate that Kraken 2 was used with the std library.
Group: sample family (e.g. CAMI2 strain/plant_associated/marine, or the noise model for in silico samples). When using Slacken, samples in the same group were classified together in multisample mode. For strain samples, samples 0-50 and samples 51-99 were classified as two separate groups for technical reasons.
Sample: unique sample identifier within the group. For CAMI2 samples, this corresponds to the CAMI2 sample ID.
c: confidence score for Slacken/Kraken 2 classification. We evaluated c=0.15, 0.10, 0.05 and 0.00.
Table S1: read binning results, pre-Bracken
This file was generated by the compare command in Slacken.
Rank: level of comparison (Species or Genus) when comparing with the ground truth. All results in the paper are based on a species-level comparison. We also include genus-level experiments here for completeness.
Taxon metrics
taxon_classified: number of identified taxa. A taxon is considered to be identified if it has at least 10 reads assigned to it. This test has no relation to the 2-step heuristic threshold (R10, R100 etc).
taxon_total: total number of taxa in the reference (no threshold)
taxon_precision precision of the classified taxon set (|true classified|/|classified|)
taxon_recall recall of the classified taxon set (|true classified|/|total|)
Read metrics
read_classified: number of classified reads
read_total: total number of reads in the sample
read_tp: number of reads correctly classified
read_vp: number of reads vaguely classified (in the lineage above the true taxon)
read_fp: number of reads incorrectly classified
read_fn: number of reads not classified (but that had a ground truth mapping)
read_ppv: precision of read classifications (|tp|/(|tp| + |fp|))
read_sensitivity: sensitivity of read classifications (|tp|/|total|)
read_recall: recall of read classifications (|tp|/(|tp| + |fn|))
read_index: index -- a weighted average of the specificity of each read (see our paper for details)
read_softIndex: soft index -- a weighted average of specificity that also penalises false negatives (see our paper for details)
Read fractions of total metrics
These are the same as the corresponding metrics above, but as fractions of the total number of reads instead of absolute counts.
read_tp_frac
read_fp_frac
read_vp_frac
read_fn_frac
read_classified_frac
Table S2: read profiling results, post-Bracken
This file was computed by scripts/comparison/compare_bracken_kraken.scala. The ground truth was for the CAMI2 samples obtained from the CAMI2 gold standard mapping, where reads that had no species-level mapping were first filtered out. This allowed us to compare with a true read profile for each sample. For In Silico samples, the ground truth was known by construction.
Ground truth distances
LSE: LSE (Euclidean) distance from the ground truth mapping. Each taxon is treated as a fraction of reads, so each sample is represented as a vector with entries in the range [0,1].
LSE (log10) LSE distance measured after applying log base 10 to the entries in the vectors.
L1 L1 (Manhattan) distance from the ground truth mapping.
L1 (log10) L1 (Manhattan) distance after applying log base 10 to the entries in the vectors.
Taxon metrics
TP: number of true positive taxa
FP: number of false positive taxa
FN: number of false negative taxa
Precision: precision of the taxon set (|tp|/|classified|)
Recall: recall of the taxon set (|tp|/|reference|)
Other
Added reads: fraction of reads added by Bracken
Table S3: Taxon detection heuristic metrics for Slacken
Details about the taxon sets detected by the various heuristics (R1, R10, R100) during 2-step classification. Each line corresponds to one multi-sample run of Slacken with a given sample family, genomic library, and heuristic.
Type: in silico or CAMI2 samples
Dataset: sample family, e.g. strain/marine/plant_associated for CAMI2, or the noise model for in silico samples. Strain samples 0-50 and 51-99 were run separately, so that family has twice as many datasets as the others.
Classifier: library and heuristic used, e.g. std_R10 for the standard library with the R10 heuristic.
Detected taxa: Number of species-level taxa detected
Expanded taxa: Number of taxa in the detected set after adding descendants, such as strain taxa
Gold set size: Number of species-level (and below) taxa in the gold set for this sample family. This is the set of taxa from the union of the ground truth mappings for all the samples in this run, promoted to a higher level if necessary (e.g. strain to species) to match the genomic library being used.
TP: Number of true positive taxa detected (members of the gold set)
FP: Number of false positives detected
FN: Number of false negatives (members of the gold set not detected)
Precision: Precision of the detected taxon set (|tp|/|detected|)
Recall: Recall of the detected taxon set (|tp|/|gold set|)
Table S4: read binning results, pre-Bracken, reads classified at each taxonomic rank
This file was generated by aggregating results from all kreport files obtained by classification using Slacken/Kraken. Each line corresponds to the average number of reads classified by the given classifier for all samples from the given sample family at that given rank.
Classifier: The type of classifier used: Format is <reference library>_R<read cutoff filter value> or <reference library>_gold (in the case of gold set) or kraken (in the case of Kraken run using the std reference library)
Reads at Rank: The total number of reads classified at the given rank for all samples in that sample family
Rank: The first letter for the various taxonomic ranks, i.e. Unclassified, Root, Domain, Kingdom, Phylum, Class, Order, Family, Genus, Species
Fraction at Rank: Average fraction of reads classified at the given rank for all samples in that sample family ([reads at rank]/ [total reads for all samples in sample family])
Sample Family: The name of the sample family.
Document S5: CAMISIM Config.ini profile
This file contains the CAMISIM settings used to generate the in-silico samples Assorted_Genomes_225, Assorted_Genomes_225_mbarc and Assorted_Genomes_225_perfect.
Assorted_Genomes_225_config : Config file CAMISIM compatible
Assorted_Genomes_225_mbarc_config : Config file CAMISIM compatible
Assorted_Genomes_225_Perfect_config : Config file CAMISIM compatible
metadata.tsv : metadata file containing the refseq genomes and alias names
id_to_genome.tsv : refseq genomes and file locations
seqid2taxid.map : the refseq genome headers for all 225 genomes used

## Sheet: Table S1 Classifications
family	group	sample	library	c	rank	taxon_classified	taxon_total	taxon_precision	taxon_recall	read_classified	read_total	read_tp	read_fp	read_vp	read_fn	read_ppv	read_sensitivity	read_recall	read_index	read_softIndex	read_tp_frac	read_vp_frac	read_fp_frac	read_fn_frac	read_classified_frac
cami2	marine	S0	kraken2	0.15	Genus	205	194	0.853659	0.902062	13059133	14197078	12789012	100476	169645	1137945	0.992205	0.90082	0.918292	0.826267	0.104886	0.90082	0.0119493	0.00707723	0.0801535	0.919847
cami2	marine	S0	kraken2	0.15	Species	415	259	0.563855	0.903475	13059133	14197078	11189499	432184	1437450	1137945	0.962812	0.788155	0.90769	1.12585	0.404467	0.788155	0.10125	0.0304418	0.0801535	0.919847
cami2	marine	S1	kraken2	0.15	Genus	228	221	0.877193	0.904977	13657375	14727197	13421090	34254	202031	1069822	0.997454	0.911313	0.926173	0.722854	0.0690706	0.911313	0.0137182	0.0023259	0.0726426	0.927357
cami2	marine	S1	kraken2	0.15	Species	479	303	0.569937	0.90099	13657375	14727197	11438661	308668	1910046	1069822	0.973724	0.776703	0.914472	1.00653	0.352746	0.776703	0.129695	0.020959	0.0726426	0.927357
cami2	marine	S2	kraken2	0.15	Genus	223	213	0.856502	0.896714	13249861	14261663	12929602	94926	225333	1011802	0.992712	0.906598	0.927425	0.748785	0.110274	0.906598	0.0157999	0.00665603	0.0709456	0.929054
cami2	marine	S2	kraken2	0.15	Species	440	277	0.568182	0.902527	13249861	14261663	11241368	280020	1728473	1011802	0.975696	0.788223	0.917425	0.970988	0.332477	0.788223	0.121197	0.0196345	0.0709456	0.929054
cami2	marine	S3	kraken2	0.15	Genus	264	256	0.878788	0.90625	12921319	14062333	12600764	94701	225854	1141014	0.992541	0.896065	0.916968	0.842132	0.111874	0.896065	0.0160609	0.00673437	0.0811397	0.91886
cami2	marine	S3	kraken2	0.15	Species	564	384	0.609929	0.895833	12921319	14062333	10946673	321975	1652671	1141014	0.971427	0.778439	0.905605	1.08905	0.358795	0.778439	0.117525	0.0228963	0.0811397	0.91886
cami2	marine	S4	kraken2	0.15	Genus	216	205	0.837963	0.882927	12285688	13427791	11996649	65126	223913	1142103	0.994601	0.893419	0.913074	0.86736	0.101864	0.893419	0.0166753	0.00485009	0.0850552	0.914945
cami2	marine	S4	kraken2	0.15	Species	440	280	0.554545	0.871429	12285688	13427791	9911068	248572	2126048	1142103	0.975533	0.738101	0.896672	1.13197	0.366475	0.738101	0.158332	0.0185118	0.0850552	0.914945
cami2	marine	S5	kraken2	0.15	Genus	242	234	0.871901	0.901709	13081856	14096800	12811560	71598	198698	1014944	0.994443	0.908828	0.926594	0.741342	0.0933583	0.908828	0.0140953	0.00507903	0.0719982	0.928002
cami2	marine	S5	kraken2	0.15	Species	487	334	0.607803	0.886228	13081856	14096800	10974035	306587	1801234	1014944	0.972822	0.778477	0.915344	1.00505	0.357066	0.778477	0.127776	0.0217487	0.0719982	0.928002
cami2	marine	S6	kraken2	0.15	Genus	239	230	0.874477	0.908696	13053814	14309326	12690626	93508	269680	1255512	0.992686	0.886878	0.909974	0.906467	0.1168	0.886878	0.0188465	0.00653476	0.0877408	0.912259
cami2	marine	S6	kraken2	0.15	Species	479	329	0.605428	0.881459	13053814	14309326	10579164	377582	2097068	1255512	0.965539	0.73932	0.893912	1.21284	0.423177	0.73932	0.146553	0.0263871	0.0877408	0.912259
cami2	marine	S7	kraken2	0.15	Genus	220	208	0.85	0.899038	12966580	14021883	12681017	82726	202837	1055303	0.993519	0.904373	0.923174	0.779104	0.101753	0.904373	0.0144657	0.00589978	0.0752611	0.924739
cami2	marine	S7	kraken2	0.15	Species	439	285	0.574032	0.884211	12966580	14021883	10826479	280813	1859288	1055303	0.974718	0.772113	0.911183	1.02438	0.347029	0.772113	0.132599	0.0200268	0.0752611	0.924739
cami2	marine	S8	kraken2	0.15	Genus	241	236	0.883817	0.902542	13122375	14126884	12787073	113420	221882	1004509	0.991208	0.905159	0.927165	0.761689	0.121734	0.905159	0.0157064	0.00802866	0.0711062	0.928894
cami2	marine	S8	kraken2	0.15	Species	504	348	0.617063	0.893678	13122375	14126884	11225851	335147	1561377	1004509	0.971011	0.794645	0.917868	0.997767	0.357811	0.794645	0.110525	0.0237241	0.0711062	0.928894
cami2	marine	S9	kraken2	0.15	Genus	201	195	0.875622	0.902564	12554796	13480726	12320721	45322	188753	925930	0.996335	0.913951	0.930101	0.696219	0.0780497	0.913951	0.0140017	0.00336199	0.0686855	0.931315
cami2	marine	S9	kraken2	0.15	Species	434	274	0.5553	0.879562	12554796	13480726	10365919	258439	1930438	925930	0.975675	0.768944	0.918	0.967698	0.349529	0.768944	0.1432	0.019171	0.0686855	0.931315
inSilico	Assorted_Genomes_Perfect_225	S0	rspc_1-step	0.15	Genus	135	139	1	0.971223	3703703	3703703	3366912	0	336791	0	1	0.909066	1	0.325565	0.325565	0.909066	0.0909336	0	0	1
inSilico	Assorted_Genomes_Perfect_225	S0	rspc_1-step	0.15	Species	155	171	1	0.906433	3703703	3703703	2195041	0	1508662	0	1	0.592661	1	0.64197	0.64197	0.592661	0.407339	0	0	1
inSilico	Assorted_Genomes_Perfect_225	S1	rspc_1-step	0.15	Genus	136	139	1	0.978417	3703710	3703710	3450627	0	253083	0	1	0.931668	1	0.289552	0.289552	0.931668	0.0683323	0	0	1
inSilico	Assorted_Genomes_Perfect_225	S1	rspc_1-step	0.15	Species	156	171	1	0.912281	3703710	3703710	2516085	0	1187625	0	1	0.679342	1	0.541878	0.541878	0.679342	0.320658	0	0	1
inSilico	Assorted_Genomes_Perfect_225	S2	rspc_1-step	0.15	Genus	135	139	1	0.971223	3703705	3703705	3290610	0	413095	0	1	0.888464	1	0.385391	0.385391	0.888464	0.111536	0	0	1
inSilico	Assorted_Genomes_Perfect_225	S2	rspc_1-step	0.15	Species	156	171	1	0.912281	3703705	3703705	2225831	0	1477874	0	1	0.600974	1	0.672881	0.672881	0.600974	0.399026	0	0	1
inSilico	Assorted_Genomes_Perfect_225	S3	rspc_1-step	0.15	Genus	135	139	1	0.971223	3703701	3703701	3389964	0	313737	0	1	0.915291	1	0.285659	0.285659	0.915291	0.0847091	0	0	1
inSilico	Assorted_Genomes_Perfect_225	S3	rspc_1-step	0.15	Species	157	171	1	0.918129	3703701	3703701	1964254	0	1739447	0	1	0.530349	1	0.670601	0.670601	0.530349	0.469651	0	0	1
inSilico	Assorted_Genomes_Perfect_225	S4	rspc_1-step	0.15	Genus	135	139	1	0.971223	3703706	3703706	3381294	0	322412	0	1	0.912949	1	0.298561	0.298561	0.912949	0.0870512	0	0	1
inSilico	Assorted_Genomes_Perfect_225	S4	rspc_1-step	0.15	Species	156	171	1	0.912281	3703706	3703706	1865632	0	1838074	0	1	0.50372	1	0.70779	0.70779	0.50372	0.49628	0	0	1
inSilico	Assorted_Genomes_Perfect_225	S5	rspc_1-step	0.15	Genus	137	139	1	0.985612	3703702	3703702	2808273	0	895429	0	1	0.758234	1	0.875005	0.875005	0.758234	0.241766	0	0	1
inSilico	Assorted_Genomes_Perfect_225	S5	rspc_1-step	0.15	Species	159	171	1	0.929825	3703702	3703702	1371935	0	2331767	0	1	0.370423	1	1.26282	1.26282	0.370423	0.629577	0	0	1
inSilico	Assorted_Genomes_Perfect_225	S6	rspc_1-step	0.15	Genus	137	139	1	0.985612	3703699	3703699	3298206	0	405493	0	1	0.890517	1	0.702737	0.702737	0.890517	0.109483	0	0	1
inSilico	Assorted_Genomes_Perfect_225	S6	rspc_1-step	0.15	Species	155	171	1	0.906433	3703699	3703699	1725190	0	1978509	0	1	0.465802	1	1.12745	1.12745	0.465802	0.534198	0	0	1
inSilico	Assorted_Genomes_Perfect_225	S7	rspc_1-step	0.15	Genus	134	139	1	0.964029	3703708	3703708	3435706	0	268002	0	1	0.92764	1	0.242155	0.242155	0.92764	0.0723605	0	0	1
inSilico	Assorted_Genomes_Perfect_225	S7	rspc_1-step	0.15	Species	154	171	1	0.900585	3703708	3703708	2816171	0	887537	0	1	0.760365	1	0.409429	0.409429	0.760365	0.239635	0	0	1
inSilico	Assorted_Genomes_Perfect_225	S8	rspc_1-step	0.15	Genus	136	139	1	0.978417	3703704	3703704	3138532	0	565172	0	1	0.847404	1	0.596505	0.596505	0.847404	0.152596	0	0	1
inSilico	Assorted_Genomes_Perfect_225	S8	rspc_1-step	0.15	Species	159	171	1	0.929825	3703704	3703704	1538252	0	2165452	0	1	0.415328	1	1.02858	1.02858	0.415328	0.584672	0	0	1
inSilico	Assorted_Genomes_Perfect_225	S9	rspc_1-step	0.15	Genus	136	139	1	0.978417	3703704	3703704	2625160	0	1078544	0	1	0.708793	1	2.12593	2.12593	0.708793	0.291207	0	0	1
inSilico	Assorted_Genomes_Perfect_225	S9	rspc_1-step	0.15	Species	154	171	1	0.900585	3703704	3703704	1166743	0	2536961	0	1	0.315021	1	2.5197	2.5197	0.315021	0.684979	0	0	1
inSilico	Assorted_Genomes_Perfect_225	S0	rspc_R100	0.15	Genus	132	139	1	0.94964	3673446	3703703	3506819	584	166043	30257	0.999833	0.946841	0.991446	0.187262	0.113737	0.946841	0.0448316	0.00015768	0.00816939	0.991831
inSilico	Assorted_Genomes_Perfect_225	S0	rspc_R100	0.15	Species	162	171	1	0.947368	3673446	3703703	3467184	1211	205051	30257	0.999651	0.93614	0.991349	0.199317	0.125793	0.93614	0.0553638	0.00032697	0.00816939	0.991831
inSilico	Assorted_Genomes_Perfect_225	S1	rspc_R100	0.15	Genus	133	139	1	0.956835	3616970	3703710	3466361	566	150043	86740	0.999837	0.935916	0.975588	0.354877	0.144099	0.935916	0.0405115	0.00015282	0.0234198	0.97658
inSilico	Assorted_Genomes_Perfect_225	S1	rspc_R100	0.15	Species	162	171	1	0.947368	3616970	3703710	3411706	661	204603	86740	0.999806	0.921159	0.975206	0.369839	0.159061	0.921159	0.0552427	0.00017847	0.0234198	0.97658
inSilico	Assorted_Genomes_Perfect_225	S2	rspc_R100	0.15	Genus	132	139	1	0.94964	3696913	3703705	3415271	79	281563	6792	0.999977	0.922123	0.998015	0.212063	0.195559	0.922123	0.076022	2.13e-05	0.00183384	0.998166
inSilico	Assorted_Genomes_Perfect_225	S2	rspc_R100	0.15	Species	162	171	1	0.947368	3696913	3703705	3384166	83	312664	6792	0.999975	0.913725	0.997997	0.22047	0.203965	0.913725	0.0844193	2.24e-05	0.00183384	0.998166
inSilico	Assorted_Genomes_Perfect_225	S3	rspc_R100	0.15	Genus	132	139	1	0.94964	3684111	3703701	3573161	830	110120	19590	0.999768	0.964754	0.994547	0.142375	0.0947711	0.964754	0.0297324	0.0002241	0.0052893	0.994711
inSilico	Assorted_Genomes_Perfect_225	S3	rspc_R100	0.15	Species	162	171	1	0.947368	3684111	3703701	3502646	1884	179581	19590	0.999462	0.945715	0.994438	0.163691	0.116087	0.945715	0.0484869	0.00050868	0.0052893	0.994711
inSilico	Assorted_Genomes_Perfect_225	S4	rspc_R100	0.15	Genus	131	139	1	0.942446	3672855	3703706	3587799	428	84628	30851	0.999881	0.968705	0.991474	0.148051	0.0730827	0.968705	0.0228495	0.00011556	0.00832976	0.99167
inSilico	Assorted_Genomes_Perfect_225	S4	rspc_R100	0.15	Species	161	171	1	0.94152	3672855	3703706	3336773	5419	330663	30851	0.998379	0.900928	0.990839	0.226608	0.15164	0.900928	0.089279	0.00146313	0.00832976	0.99167
inSilico	Assorted_Genomes_Perfect_225	S5	rspc_R100	0.15	Genus	134	139	1	0.964029	3649650	3703702	2960291	1306	688053	54052	0.999559	0.799279	0.982068	0.661362	0.530015	0.799279	0.185774	0.00035262	0.014594	0.985406
inSilico	Assorted_Genomes_Perfect_225	S5	rspc_R100	0.15	Species	164	171	1	0.959064	3649650	3703702	2758025	1472	890153	54052	0.999467	0.744667	0.980779	0.716332	0.584986	0.744667	0.240341	0.00039744	0.014594	0.985406
inSilico	Assorted_Genomes_Perfect_225	S6	rspc_R100	0.15	Genus	132	139	1	0.94964	3492688	3703699	3365236	468	126984	211011	0.999861	0.908615	0.940997	0.680912	0.168155	0.908615	0.0342857	0.00012636	0.056973	0.943027
inSilico	Assorted_Genomes_Perfect_225	S6	rspc_R100	0.15	Species	162	171	1	0.947368	3492688	3703699	2981440	501	510747	211011	0.999832	0.80499	0.933903	0.784609	0.271851	0.80499	0.137902	0.00013527	0.056973	0.943027
inSilico	Assorted_Genomes_Perfect_225	S7	rspc_R100	0.15	Genus	131	139	1	0.942446	3650325	3703708	3474990	4944	170391	53383	0.998579	0.938246	0.98487	0.257906	0.128186	0.938246	0.0460055	0.00133488	0.0144134	0.985587
inSilico	Assorted_Genomes_Perfect_225	S7	rspc_R100	0.15	Species	160	171	1	0.935673	3650325	3703708	3434291	4971	211063	53383	0.998555	0.927257	0.984694	0.268953	0.139233	0.927257	0.0569869	0.00134217	0.0144134	0.985587
inSilico	Assorted_Genomes_Perfect_225	S8	rspc_R100	0.15	Genus	133	139	1	0.956835	3687321	3703704	3448095	857	238369	16383	0.999752	0.930986	0.995271	0.256999	0.217188	0.930986	0.0643596	0.00023139	0.00442341	0.995577
inSilico	Assorted_Genomes_Perfect_225	S8	rspc_R100	0.15	Species	162	171	1	0.947368	3687321	3703704	3173247	3374	510700	16383	0.998938	0.856777	0.994864	0.336644	0.296834	0.856777	0.137889	0.00091098	0.00442341	0.995577
inSilico	Assorted_Genomes_Perfect_225	S9	rspc_R100	0.15	Genus	132	139	1	0.94964	3696651	3703704	2745776	271	950604	7053	0.999901	0.741359	0.997438	1.99613	1.979	0.741359	0.256663	7.32e-05	0.00190431	0.998096
inSilico	Assorted_Genomes_Perfect_225	S9	rspc_R100	0.15	Species	162	171	1	0.947368	3696651	3703704	2677526	641	1018484	7053	0.999761	0.722932	0.997373	2.01536	1.99822	0.722932	0.274991	0.00017307	0.00190431	0.998096
inSilico	Assorted_Genomes_Perfect_225	S0	rspc_R10	0.15	Genus	135	139	1	0.971223	3701617	3703703	3532857	102	168658	2086	0.999971	0.953872	0.99941	0.118971	0.113902	0.953872	0.0455377	2.75e-05	0.00056322	0.999437
inSilico	Assorted_Genomes_Perfect_225	S0	rspc_R10	0.15	Species	166	171	1	0.97076	3701617	3703703	3493858	102	207657	2086	0.999971	0.943342	0.999403	0.1295	0.124431	0.943342	0.0560674	2.75e-05	0.00056322	0.999437
inSilico	Assorted_Genomes_Perfect_225	S1	rspc_R10	0.15	Genus	136	139	1	0.978417	3701438	3703710	3550506	180	150752	2272	0.999949	0.958635	0.999361	0.14901	0.143489	0.958635	0.040703	4.86e-05	0.000613439	0.999387
inSilico	Assorted_Genomes_Perfect_225	S1	rspc_R10	0.15	Species	167	171	1	0.976608	3701438	3703710	3495903	180	205355	2272	0.999949	0.943892	0.999351	0.163752	0.158231	0.943892	0.0554458	4.86e-05	0.000613439	0.999387
inSilico	Assorted_Genomes_Perfect_225	S2	rspc_R10	0.15	Genus	135	139	1	0.971223	3699372	3703705	3415541	7	283824	4333	0.999998	0.922196	0.998733	0.20713	0.196601	0.922196	0.0766325	1.89e-06	0.00116991	0.99883
inSilico	Assorted_Genomes_Perfect_225	S2	rspc_R10	0.15	Species	166	171	1	0.97076	3699372	3703705	3384346	7	315019	4333	0.999998	0.913773	0.998721	0.215553	0.205024	0.913773	0.0850551	1.89e-06	0.00116991	0.99883
inSilico	Assorted_Genomes_Perfect_225	S3	rspc_R10	0.15	Genus	135	139	1	0.971223	3693711	3703701	3582194	649	110868	9990	0.999819	0.967193	0.997219	0.118928	0.0946518	0.967193	0.0299344	0.00017523	0.0026973	0.997303
inSilico	Assorted_Genomes_Perfect_225	S3	rspc_R10	0.15	Species	167	171	1	0.976608	3693711	3703701	3511448	649	181614	9990	0.999815	0.948092	0.997163	0.138029	0.113753	0.948092	0.0490358	0.00017523	0.0026973	0.997303
inSilico	Assorted_Genomes_Perfect_225	S4	rspc_R10	0.15	Genus	135	139	1	0.971223	3697917	3703706	3613028	31	84858	5789	0.999991	0.975517	0.9984	0.0859472	0.0718799	0.975517	0.0229116	8.37e-06	0.00156303	0.998437
inSilico	Assorted_Genomes_Perfect_225	S4	rspc_R10	0.15	Species	166	171	1	0.97076	3697917	3703706	3367457	31	330429	5789	0.999991	0.909213	0.998284	0.152251	0.138184	0.909213	0.0892158	8.37e-06	0.00156303	0.998437
inSilico	Assorted_Genomes_Perfect_225	S5	rspc_R10	0.15	Genus	137	139	1	0.985612	3692443	3703702	2999344	933	692166	11259	0.999689	0.809823	0.99626	0.558663	0.531303	0.809823	0.186885	0.00025191	0.00303993	0.99696
inSilico	Assorted_Genomes_Perfect_225	S5	rspc_R10	0.15	Species	169	171	1	0.988304	3692443	3703702	2797214	933	894296	11259	0.999667	0.755248	0.995991	0.613238	0.585878	0.755248	0.24146	0.00025191	0.00303993	0.99696
inSilico	Assorted_Genomes_Perfect_225	S6	rspc_R10	0.15	Genus	136	139	1	0.978417	3700443	3703699	3572847	170	127426	3256	0.999952	0.96467	0.99909	0.175566	0.167654	0.96467	0.0344051	4.59e-05	0.000879121	0.999121
inSilico	Assorted_Genomes_Perfect_225	S6	rspc_R10	0.15	Species	167	171	1	0.976608	3700443	3703699	3189007	170	511266	3256	0.999947	0.861033	0.99898	0.279203	0.271291	0.861033	0.138042	4.59e-05	0.000879121	0.999121
inSilico	Assorted_Genomes_Perfect_225	S7	rspc_R10	0.15	Genus	134	139	1	0.964029	3653100	3703708	3477021	4876	171203	50608	0.9986	0.938795	0.985654	0.251444	0.128466	0.938795	0.0462248	0.00131652	0.0136641	0.986336
inSilico	Assorted_Genomes_Perfect_225	S7	rspc_R10	0.15	Species	164	171	1	0.959064	3653100	3703708	3436350	4876	211874	50608	0.998583	0.927813	0.985486	0.262425	0.139448	0.927813	0.0572059	0.00131652	0.0136641	0.986336
inSilico	Assorted_Genomes_Perfect_225	S8	rspc_R10	0.15	Genus	136	139	1	0.978417	3703313	3703704	3464062	2	239249	391	0.999999	0.935297	0.999887	0.216292	0.215342	0.935297	0.0645972	5.4e-07	0.00010557	0.999894
inSilico	Assorted_Genomes_Perfect_225	S8	rspc_R10	0.15	Species	167	171	1	0.976608	3703313	3703704	3191894	2	511417	391	0.999999	0.861811	0.999878	0.289777	0.288827	0.861811	0.138083	5.4e-07	0.00010557	0.999894
inSilico	Assorted_Genomes_Perfect_225	S9	rspc_R10	0.15	Genus	136	139	1	0.978417	3700156	3703704	2748837	216	951103	3548	0.999921	0.742186	0.998711	1.98778	1.97916	0.742186	0.256798	5.83e-05	0.00095796	0.999042
inSilico	Assorted_Genomes_Perfect_225	S9	rspc_R10	0.15	Species	167	171	1	0.976608	3700156	3703704	2680682	216	1019258	3548	0.999919	0.723784	0.998678	2.00618	1.99756	0.723784	0.2752	5.83e-05	0.00095796	0.999042
inSilico	Assorted_Genomes_Perfect_225	S0	rspc_R1	0.15	Genus	137	139	1	0.985612	3703703	3703703	3535310	0	168393	0	1	0.954534	1	0.113497	0.113497	0.954534	0.0454661	0	0	1
inSilico	Assorted_Genomes_Perfect_225	S0	rspc_R1	0.15	Species	168	171	1	0.982456	3703703	3703703	3496291	0	207412	0	1	0.943999	1	0.124032	0.124032	0.943999	0.0560013	0	0	1
inSilico	Assorted_Genomes_Perfect_225	S1	rspc_R1	0.15	Genus	138	139	1	0.992806	3703710	3703710	3553587	0	150123	0	1	0.959467	1	0.142686	0.142686	0.959467	0.0405331	0	0	1
inSilico	Assorted_Genomes_Perfect_225	S1	rspc_R1	0.15	Species	169	171	1	0.988304	3703710	3703710	3498971	0	204739	0	1	0.944721	1	0.157432	0.157432	0.944721	0.0552794	0	0	1
inSilico	Assorted_Genomes_Perfect_225	S2	rspc_R1	0.15	Genus	137	139	1	0.985612	3703705	3703705	3419683	0	284022	0	1	0.923314	1	0.196692	0.196692	0.923314	0.0766859	0	0	1
inSilico	Assorted_Genomes_Perfect_225	S2	rspc_R1	0.15	Species	168	171	1	0.982456	3703705	3703705	3388488	0	315217	0	1	0.914891	1	0.205115	0.205115	0.914891	0.0851086	0	0	1
inSilico	Assorted_Genomes_Perfect_225	S3	rspc_R1	0.15	Genus	137	139	1	0.985612	3703701	3703701	3595038	0	108663	0	1	0.970661	1	0.0917814	0.0917814	0.970661	0.029339	0	0	1
inSilico	Assorted_Genomes_Perfect_225	S3	rspc_R1	0.15	Species	169	171	1	0.988304	3703701	3703701	3524283	0	179418	0	1	0.951557	1	0.110885	0.110885	0.951557	0.0484429	0	0	1
inSilico	Assorted_Genomes_Perfect_225	S4	rspc_R1	0.15	Genus	137	139	1	0.985612	3703706	3703706	3618789	0	84917	0	1	0.977072	1	0.071834	0.071834	0.977072	0.0229276	0	0	1
inSilico	Assorted_Genomes_Perfect_225	S4	rspc_R1	0.15	Species	168	171	1	0.982456	3703706	3703706	3373121	0	330585	0	1	0.910742	1	0.138164	0.138164	0.910742	0.0892579	0	0	1
inSilico	Assorted_Genomes_Perfect_225	S5	rspc_R1	0.15	Genus	139	139	1	1	3703702	3703702	3014564	0	689138	0	1	0.813933	1	0.527241	0.527241	0.813933	0.186067	0	0	1
inSilico	Assorted_Genomes_Perfect_225	S5	rspc_R1	0.15	Species	171	171	1	1	3703702	3703702	2812365	0	891337	0	1	0.759339	1	0.581835	0.581835	0.759339	0.240661	0	0	1
inSilico	Assorted_Genomes_Perfect_225	S6	rspc_R1	0.15	Genus	138	139	1	0.992806	3703699	3703699	3576755	0	126944	0	1	0.965725	1	0.166968	0.166968	0.965725	0.0342749	0	0	1
inSilico	Assorted_Genomes_Perfect_225	S6	rspc_R1	0.15	Species	169	171	1	0.988304	3703699	3703699	3192896	0	510803	0	1	0.862083	1	0.270611	0.270611	0.862083	0.137917	0	0	1
inSilico	Assorted_Genomes_Perfect_225	S7	rspc_R1	0.15	Genus	136	139	1	0.978417	3703708	3703708	3549852	0	153856	0	1	0.958459	1	0.106402	0.106402	0.958459	0.0415411	0	0	1
inSilico	Assorted_Genomes_Perfect_225	S7	rspc_R1	0.15	Species	166	171	1	0.97076	3703708	3703708	3509161	0	194547	0	1	0.947472	1	0.117389	0.117389	0.947472	0.0525276	0	0	1
inSilico	Assorted_Genomes_Perfect_225	S8	rspc_R1	0.15	Genus	138	139	1	0.992806	3703704	3703704	3464002	0	239702	0	1	0.93528	1	0.215581	0.215581	0.93528	0.0647195	0	0	1
inSilico	Assorted_Genomes_Perfect_225	S8	rspc_R1	0.15	Species	169	171	1	0.988304	3703704	3703704	3191605	0	512099	0	1	0.861733	1	0.289128	0.289128	0.861733	0.138267	0	0	1
inSilico	Assorted_Genomes_Perfect_225	S9	rspc_R1	0.15	Genus	138	139	1	0.992806	3703704	3703704	2753135	0	950569	0	1	0.743346	1	1.97832	1.97832	0.743346	0.256654	0	0	1
inSilico	Assorted_Genomes_Perfect_225	S9	rspc_R1	0.15	Species	169	171	1	0.988304	3703704	3703704	2684936	0	1018768	0	1	0.724933	1	1.99673	1.99673	0.724933	0.275067	0	0	1
inSilico	Assorted_Genomes_Perfect_225	S0	rspc_gold	0.15	Genus	137	139	1	0.985612	3703703	3703703	3535328	0	168375	0	1	0.954539	1	0.113418	0.113418	0.954539	0.0454613	0	0	1
inSilico	Assorted_Genomes_Perfect_225	S0	rspc_gold	0.15	Species	168	171	1	0.982456	3703703	3703703	3496814	0	206889	0	1	0.94414	1	0.123817	0.123817	0.94414	0.05586	0	0	1
inSilico	Assorted_Genomes_Perfect_225	S1	rspc_gold	0.15	Genus	138	139	1	0.992806	3703710	3703710	3553601	0	150109	0	1	0.959471	1	0.142616	0.142616	0.959471	0.0405294	0	0	1
inSilico	Assorted_Genomes_Perfect_225	S1	rspc_gold	0.15	Species	169	171	1	0.988304	3703710	3703710	3499337	0	204373	0	1	0.944819	1	0.157267	0.157267	0.944819	0.0551806	0	0	1
inSilico	Assorted_Genomes_Perfect_225	S2	rspc_gold	0.15	Genus	137	139	1	0.985612	3703705	3703705	3419729	0	283976	0	1	0.923327	1	0.196546	0.196546	0.923327	0.0766735	0	0	1
inSilico	Assorted_Genomes_Perfect_225	S2	rspc_gold	0.15	Species	168	171	1	0.982456	3703705	3703705	3389119	0	314586	0	1	0.915062	1	0.20481	0.20481	0.915062	0.0849382	0	0	1
inSilico	Assorted_Genomes_Perfect_225	S3	rspc_gold	0.15	Genus	137	139	1	0.985612	3703701	3703701	3595099	0	108602	0	1	0.970677	1	0.0916656	0.0916656	0.970677	0.0293226	0	0	1
inSilico	Assorted_Genomes_Perfect_225	S3	rspc_gold	0.15	Species	169	171	1	0.988304	3703701	3703701	3525259	0	178442	0	1	0.951821	1	0.110522	0.110522	0.951821	0.0481794	0	0	1
inSilico	Assorted_Genomes_Perfect_225	S4	rspc_gold	0.15	Genus	137	139	1	0.985612	3703706	3703706	3618826	0	84880	0	1	0.977082	1	0.0717616	0.0717616	0.977082	0.0229176	0	0	1
inSilico	Assorted_Genomes_Perfect_225	S4	rspc_gold	0.15	Species	168	171	1	0.982456	3703706	3703706	3374302	0	329404	0	1	0.911061	1	0.137783	0.137783	0.911061	0.088939	0	0	1
inSilico	Assorted_Genomes_Perfect_225	S5	rspc_gold	0.15	Genus	139	139	1	1	3703702	3703702	3014601	0	689101	0	1	0.813943	1	0.526972	0.526972	0.813943	0.186057	0	0	1
inSilico	Assorted_Genomes_Perfect_225	S5	rspc_gold	0.15	Species	171	171	1	1	3703702	3703702	2812527	0	891175	0	1	0.759383	1	0.581532	0.581532	0.759383	0.240617	0	0	1
inSilico	Assorted_Genomes_Perfect_225	S6	rspc_gold	0.15	Genus	138	139	1	0.992806	3703699	3703699	3576785	0	126914	0	1	0.965733	1	0.166914	0.166914	0.965733	0.0342668	0	0	1
inSilico	Assorted_Genomes_Perfect_225	S6	rspc_gold	0.15	Species	169	171	1	0.988304	3703699	3703699	3193213	0	510486	0	1	0.862169	1	0.270479	0.270479	0.862169	0.137831	0	0	1
inSilico	Assorted_Genomes_Perfect_225	S7	rspc_gold	0.15	Genus	136	139	1	0.978417	3703708	3703708	3549865	0	153843	0	1	0.958462	1	0.106314	0.106314	0.958462	0.0415376	0	0	1
inSilico	Assorted_Genomes_Perfect_225	S7	rspc_gold	0.15	Species	166	171	1	0.97076	3703708	3703708	3509484	0	194224	0	1	0.94756	1	0.117217	0.117217	0.94756	0.0524404	0	0	1
inSilico	Assorted_Genomes_Perfect_225	S8	rspc_gold	0.15	Genus	138	139	1	0.992806	3703704	3703704	3464048	0	239656	0	1	0.935293	1	0.215316	0.215316	0.935293	0.0647071	0	0	1
inSilico	Assorted_Genomes_Perfect_225	S8	rspc_gold	0.15	Species	169	171	1	0.988304	3703704	3703704	3191989	0	511715	0	1	0.861837	1	0.288772	0.288772	0.861837	0.138163	0	0	1
inSilico	Assorted_Genomes_Perfect_225	S9	rspc_gold	0.15	Genus	138	139	1	0.992806	3703704	3703704	2753155	0	950549	0	1	0.743352	1	1.97828	1.97828	0.743352	0.256648	0	0	1
inSilico	Assorted_Genomes_Perfect_225	S9	rspc_gold	0.15	Species	169	171	1	0.988304	3703704	3703704	2685052	0	1018652	0	1	0.724964	1	1.99667	1.99667	0.724964	0.275036	0	0	1
inSilico	Assorted_Genomes_Perfect_225	S0	std_1-step	0.15	Genus	136	139	1	0.978417	3703703	3703703	3465520	0	238183	0	1	0.935691	1	0.180315	0.180315	0.935691	0.0643094	0	0	1
inSilico	Assorted_Genomes_Perfect_225	S0	std_1-step	0.15	Species	163	171	1	0.953216	3703703	3703703	2747794	0	955909	0	1	0.741905	1	0.374101	0.374101	0.741905	0.258095	0	0	1
inSilico	Assorted_Genomes_Perfect_225	S1	std_1-step	0.15	Genus	137	139	1	0.985612	3703710	3703710	3526744	0	176966	0	1	0.952219	1	0.166073	0.166073	0.952219	0.0477807	0	0	1
inSilico	Assorted_Genomes_Perfect_225	S1	std_1-step	0.15	Species	166	171	1	0.97076	3703710	3703710	2861503	0	842207	0	1	0.772604	1	0.345688	0.345688	0.772604	0.227396	0	0	1
inSilico	Assorted_Genomes_Perfect_225	S2	std_1-step	0.15	Genus	136	139	1	0.978417	3703705	3703705	3372587	0	331118	0	1	0.910598	1	0.246758	0.246758	0.910598	0.0894018	0	0	1
inSilico	Assorted_Genomes_Perfect_225	S2	std_1-step	0.15	Species	163	171	1	0.953216	3703705	3703705	2537691	0	1166014	0	1	0.685176	1	0.47218	0.47218	0.685176	0.314824	0	0	1
inSilico	Assorted_Genomes_Perfect_225	S3	std_1-step	0.15	Genus	137	139	1	0.985612	3703701	3703701	3521203	0	182498	0	1	0.950726	1	0.150805	0.150805	0.950726	0.0492745	0	0	1
inSilico	Assorted_Genomes_Perfect_225	S3	std_1-step	0.15	Species	167	171	1	0.976608	3703701	3703701	2554301	0	1149400	0	1	0.689662	1	0.411869	0.411869	0.689662	0.310338	0	0	1
inSilico	Assorted_Genomes_Perfect_225	S4	std_1-step	0.15	Genus	136	139	1	0.978417	3703706	3703706	3529815	0	173891	0	1	0.953049	1	0.148086	0.148086	0.953049	0.0469505	0	0	1
inSilico	Assorted_Genomes_Perfect_225	S4	std_1-step	0.15	Species	163	171	1	0.953216	3703706	3703706	2447933	0	1255773	0	1	0.660942	1	0.440194	0.440194	0.660942	0.339058	0	0	1
inSilico	Assorted_Genomes_Perfect_225	S5	std_1-step	0.15	Genus	138	139	1	0.992806	3703702	3703702	2952839	0	750863	0	1	0.797267	1	0.596695	0.596695	0.797267	0.202733	0	0	1
inSilico	Assorted_Genomes_Perfect_225	S5	std_1-step	0.15	Species	167	171	1	0.976608	3703702	3703702	1817864	0	1885838	0	1	0.490824	1	0.903139	0.903139	0.490824	0.509176	0	0	1
inSilico	Assorted_Genomes_Perfect_225	S6	std_1-step	0.15	Genus	137	139	1	0.985612	3703699	3703699	3550875	0	152824	0	1	0.958737	1	0.189182	0.189182	0.958737	0.0412625	0	0	1
inSilico	Assorted_Genomes_Perfect_225	S6	std_1-step	0.15	Species	163	171	1	0.953216	3703699	3703699	2305570	0	1398129	0	1	0.622505	1	0.525415	0.525415	0.622505	0.377495	0	0	1
inSilico	Assorted_Genomes_Perfect_225	S7	std_1-step	0.15	Genus	135	139	1	0.971223	3703708	3703708	3497291	0	206417	0	1	0.944267	1	0.154408	0.154408	0.944267	0.0557325	0	0	1
inSilico	Assorted_Genomes_Perfect_225	S7	std_1-step	0.15	Species	160	171	1	0.935673	3703708	3703708	2990675	0	713033	0	1	0.807481	1	0.291194	0.291194	0.807481	0.192519	0	0	1
inSilico	Assorted_Genomes_Perfect_225	S8	std_1-step	0.15	Genus	138	139	1	0.992806	3703704	3703704	3392407	0	311297	0	1	0.91595	1	0.306455	0.306455	0.91595	0.0840502	0	0	1
inSilico	Assorted_Genomes_Perfect_225	S8	std_1-step	0.15	Species	165	171	1	0.964912	3703704	3703704	1783363	0	1920341	0	1	0.481508	1	0.740897	0.740897	0.481508	0.518492	0	0	1
inSilico	Assorted_Genomes_Perfect_225	S9	std_1-step	0.15	Genus	137	139	1	0.985612	3703704	3703704	2741678	0	962026	0	1	0.740253	1	1.95166	1.95166	0.740253	0.259747	0	0	1
inSilico	Assorted_Genomes_Perfect_225	S9	std_1-step	0.15	Species	161	171	1	0.94152	3703704	3703704	1750574	0	1953130	0	1	0.472655	1	2.21925	2.21925	0.472655	0.527345	0	0	1
inSilico	Assorted_Genomes_Perfect_225	S0	std_R100	0.15	Genus	133	139	1	0.956835	3692112	3703703	3528672	103	163337	11591	0.999971	0.952742	0.996726	0.131943	0.103776	0.952742	0.044101	2.78e-05	0.00312957	0.99687
inSilico	Assorted_Genomes_Perfect_225	S0	std_R100	0.15	Species	164	171	1	0.959064	3692112	3703703	3494119	103	197890	11591	0.999971	0.943412	0.996694	0.141272	0.113106	0.943412	0.0534303	2.78e-05	0.00312957	0.99687
inSilico	Assorted_Genomes_Perfect_225	S1	std_R100	0.15	Genus	134	139	1	0.964029	3644773	3703710	3497508	324	146941	58937	0.999907	0.944326	0.983428	0.279302	0.136085	0.944326	0.039674	8.75e-05	0.015913	0.984087
inSilico	Assorted_Genomes_Perfect_225	S1	std_R100	0.15	Species	165	171	1	0.964912	3644773	3703710	3456182	324	188267	58937	0.999906	0.933168	0.983233	0.29046	0.147243	0.933168	0.050832	8.75e-05	0.015913	0.984087
inSilico	Assorted_Genomes_Perfect_225	S2	std_R100	0.15	Genus	133	139	1	0.956835	3697154	3703705	3418860	63	278231	6551	0.999982	0.923092	0.998088	0.20067	0.184751	0.923092	0.0751223	1.7e-05	0.00176877	0.998231
inSilico	Assorted_Genomes_Perfect_225	S2	std_R100	0.15	Species	164	171	1	0.959064	3697154	3703705	3398657	63	298434	6551	0.999981	0.917637	0.998076	0.206124	0.190205	0.917637	0.0805772	1.7e-05	0.00176877	0.998231
inSilico	Assorted_Genomes_Perfect_225	S3	std_R100	0.15	Genus	134	139	1	0.964029	3690699	3703701	3582865	654	107180	13002	0.999817	0.967374	0.996384	0.119321	0.087726	0.967374	0.0289386	0.00017658	0.00351054	0.996489
inSilico	Assorted_Genomes_Perfect_225	S3	std_R100	0.15	Species	166	171	1	0.97076	3690699	3703701	3516306	654	173739	13002	0.999814	0.949403	0.996316	0.137292	0.105697	0.949403	0.0469096	0.00017658	0.00351054	0.996489
inSilico	Assorted_Genomes_Perfect_225	S4	std_R100	0.15	Genus	133	139	1	0.956835	3696550	3703706	3617313	51	79186	7156	0.999986	0.976674	0.998026	0.0798797	0.0624907	0.976674	0.0213802	1.38e-05	0.00193212	0.998068
inSilico	Assorted_Genomes_Perfect_225	S4	std_R100	0.15	Species	164	171	1	0.959064	3696550	3703706	3517142	51	179357	7156	0.999985	0.949628	0.99797	0.106926	0.0895368	0.949628	0.0484264	1.38e-05	0.00193212	0.998068
inSilico	Assorted_Genomes_Perfect_225	S5	std_R100	0.15	Genus	135	139	1	0.971223	3683013	3703702	3003661	859	678493	20689	0.999714	0.810989	0.993159	0.55607	0.505796	0.810989	0.183193	0.00023193	0.00558603	0.994414
inSilico	Assorted_Genomes_Perfect_225	S5	std_R100	0.15	Species	167	171	1	0.976608	3683013	3703702	2878032	859	804122	20689	0.999702	0.777069	0.992863	0.58999	0.539715	0.777069	0.217113	0.00023193	0.00558603	0.994414
inSilico	Assorted_Genomes_Perfect_225	S6	std_R100	0.15	Genus	134	139	1	0.964029	3699383	3703699	3577835	167	121381	4316	0.999953	0.966017	0.998795	0.16597	0.155482	0.966017	0.0327729	4.51e-05	0.00116532	0.998835
inSilico	Assorted_Genomes_Perfect_225	S6	std_R100	0.15	Species	165	171	1	0.964912	3699383	3703699	3197010	167	502206	4316	0.999948	0.863194	0.998652	0.268793	0.258305	0.863194	0.135596	4.51e-05	0.00116532	0.998835
inSilico	Assorted_Genomes_Perfect_225	S7	std_R100	0.15	Genus	132	139	1	0.94964	3649224	3703708	3477133	4360	167731	54484	0.998748	0.938825	0.984573	0.253204	0.120808	0.938825	0.0452873	0.0011772	0.0147107	0.985289
inSilico	Assorted_Genomes_Perfect_225	S7	std_R100	0.15	Species	162	171	1	0.947368	3649224	3703708	3437695	4360	207169	54484	0.998733	0.928177	0.984398	0.263852	0.131456	0.928177	0.0559356	0.0011772	0.0147107	0.985289
inSilico	Assorted_Genomes_Perfect_225	S8	std_R100	0.15	Genus	135	139	1	0.971223	3699507	3703704	3468730	127	230650	4197	0.999963	0.936557	0.998792	0.214947	0.204748	0.936557	0.0622755	3.43e-05	0.00113319	0.998867
inSilico	Assorted_Genomes_Perfect_225	S8	std_R100	0.15	Species	166	171	1	0.97076	3699507	3703704	3208453	127	490927	4197	0.99996	0.866282	0.998694	0.285221	0.275023	0.866282	0.13255	3.43e-05	0.00113319	0.998867
inSilico	Assorted_Genomes_Perfect_225	S9	std_R100	0.15	Genus	134	139	1	0.964029	3698527	3703704	2783906	193	914428	5177	0.999931	0.751655	0.998144	1.91404	1.90146	0.751655	0.246896	5.21e-05	0.00139779	0.998602
inSilico	Assorted_Genomes_Perfect_225	S9	std_R100	0.15	Species	165	171	1	0.964912	3698527	3703704	2717269	193	981065	5177	0.999929	0.733663	0.998098	1.93203	1.91945	0.733663	0.264888	5.21e-05	0.00139779	0.998602
inSilico	Assorted_Genomes_Perfect_225	S0	std_R10	0.15	Genus	135	139	1	0.971223	3701593	3703703	3538163	93	163337	2110	0.999974	0.955304	0.999404	0.108877	0.10375	0.955304	0.044101	2.51e-05	0.0005697	0.99943
inSilico	Assorted_Genomes_Perfect_225	S0	std_R10	0.15	Species	166	171	1	0.97076	3701593	3703703	3503606	93	197894	2110	0.999973	0.945974	0.999398	0.118208	0.11308	0.945974	0.0534314	2.51e-05	0.0005697	0.99943
inSilico	Assorted_Genomes_Perfect_225	S1	std_R10	0.15	Genus	136	139	1	0.978417	3701379	3703710	3554316	157	146906	2331	0.999956	0.959664	0.999345	0.141285	0.13562	0.959664	0.0396646	4.24e-05	0.000629369	0.999371
inSilico	Assorted_Genomes_Perfect_225	S1	std_R10	0.15	Species	167	171	1	0.976608	3701379	3703710	3512990	157	188232	2331	0.999955	0.948506	0.999337	0.152443	0.146778	0.948506	0.0508226	4.24e-05	0.000629369	0.999371
inSilico	Assorted_Genomes_Perfect_225	S2	std_R10	0.15	Genus	135	139	1	0.971223	3699371	3703705	3421129	7	278235	4334	0.999998	0.923705	0.998735	0.195143	0.184611	0.923705	0.0751234	1.89e-06	0.00117018	0.99883
inSilico	Assorted_Genomes_Perfect_225	S2	std_R10	0.15	Species	166	171	1	0.97076	3699371	3703705	3400926	7	298438	4334	0.999998	0.91825	0.998727	0.200598	0.190066	0.91825	0.0805782	1.89e-06	0.00117018	0.99883
inSilico	Assorted_Genomes_Perfect_225	S3	std_R10	0.15	Genus	136	139	1	0.978417	3693528	3703701	3585783	572	107173	10173	0.999841	0.968162	0.997171	0.112237	0.0875165	0.968162	0.0289367	0.00015444	0.00274671	0.997253
inSilico	Assorted_Genomes_Perfect_225	S3	std_R10	0.15	Species	168	171	1	0.982456	3693528	3703701	3519223	572	173733	10173	0.999837	0.950191	0.997118	0.130208	0.105488	0.950191	0.0469079	0.00015444	0.00274671	0.997253
inSilico	Assorted_Genomes_Perfect_225	S4	std_R10	0.15	Genus	135	139	1	0.971223	3697911	3703706	3618693	30	79188	5795	0.999992	0.977047	0.998401	0.0765198	0.062438	0.977047	0.0213807	8.1e-06	0.00156465	0.998435
inSilico	Assorted_Genomes_Perfect_225	S4	std_R10	0.15	Species	166	171	1	0.97076	3697911	3703706	3518521	30	179360	5795	0.999991	0.95	0.998356	0.103566	0.0894844	0.95	0.0484272	8.1e-06	0.00156465	0.998435
inSilico	Assorted_Genomes_Perfect_225	S5	std_R10	0.15	Genus	137	139	1	0.985612	3692163	3703702	3012832	843	678488	11539	0.99972	0.813465	0.996185	0.533786	0.505746	0.813465	0.183192	0.00022761	0.00311553	0.996884
inSilico	Assorted_Genomes_Perfect_225	S5	std_R10	0.15	Species	169	171	1	0.988304	3692163	3703702	2887198	843	804122	11539	0.999708	0.779544	0.996019	0.567707	0.539667	0.779544	0.217113	0.00022761	0.00311553	0.996884
inSilico	Assorted_Genomes_Perfect_225	S6	std_R10	0.15	Genus	136	139	1	0.978417	3700395	3703699	3578878	138	121379	3304	0.999961	0.966298	0.999078	0.163439	0.15541	0.966298	0.0327724	3.73e-05	0.000892081	0.999108
inSilico	Assorted_Genomes_Perfect_225	S6	std_R10	0.15	Species	167	171	1	0.976608	3700395	3703699	3198041	138	502216	3304	0.999957	0.863472	0.998968	0.266265	0.258236	0.863472	0.135598	3.73e-05	0.000892081	0.999108
inSilico	Assorted_Genomes_Perfect_225	S7	std_R10	0.15	Genus	134	139	1	0.964029	3651741	3703708	3479693	4323	167725	51967	0.998759	0.939516	0.985285	0.24699	0.12071	0.939516	0.0452857	0.00116721	0.0140311	0.985969
inSilico	Assorted_Genomes_Perfect_225	S7	std_R10	0.15	Species	164	171	1	0.959064	3651741	3703708	3440255	4323	207163	51967	0.998745	0.928868	0.985119	0.257638	0.131358	0.928868	0.0559339	0.00116721	0.0140311	0.985969
inSilico	Assorted_Genomes_Perfect_225	S8	std_R10	0.15	Genus	137	139	1	0.985612	3703312	3703704	3472674	2	230636	392	0.999999	0.937622	0.999887	0.205379	0.204426	0.937622	0.0622717	5.4e-07	0.00010584	0.999894
inSilico	Assorted_Genomes_Perfect_225	S8	std_R10	0.15	Species	168	171	1	0.982456	3703312	3703704	3212392	2	490918	392	0.999999	0.867346	0.999878	0.275655	0.274702	0.867346	0.132548	5.4e-07	0.00010584	0.999894
inSilico	Assorted_Genomes_Perfect_225	S9	std_R10	0.15	Genus	136	139	1	0.978417	3700109	3703704	2785493	188	914428	3595	0.999933	0.752083	0.998711	1.91018	1.90144	0.752083	0.246896	5.08e-05	0.00097065	0.999029
inSilico	Assorted_Genomes_Perfect_225	S9	std_R10	0.15	Species	167	171	1	0.976608	3700109	3703704	2718853	188	981068	3595	0.999931	0.73409	0.998679	1.92817	1.91944	0.73409	0.264888	5.08e-05	0.00097065	0.999029
inSilico	Assorted_Genomes_Perfect_225	S0	std_R1	0.15	Genus	137	139	1	0.985612	3703703	3703703	3540606	0	163097	0	1	0.955964	1	0.103382	0.103382	0.955964	0.0440362	0	0	1
inSilico	Assorted_Genomes_Perfect_225	S0	std_R1	0.15	Species	168	171	1	0.982456	3703703	3703703	3506029	0	197674	0	1	0.946628	1	0.112717	0.112717	0.946628	0.053372	0	0	1
inSilico	Assorted_Genomes_Perfect_225	S1	std_R1	0.15	Genus	138	139	1	0.992806	3703710	3703710	3557399	0	146311	0	1	0.960496	1	0.134892	0.134892	0.960496	0.0395039	0	0	1
inSilico	Assorted_Genomes_Perfect_225	S1	std_R1	0.15	Species	169	171	1	0.988304	3703710	3703710	3516060	0	187650	0	1	0.949335	1	0.146053	0.146053	0.949335	0.0506654	0	0	1
inSilico	Assorted_Genomes_Perfect_225	S2	std_R1	0.15	Genus	137	139	1	0.985612	3703705	3703705	3425254	0	278451	0	1	0.924818	1	0.184712	0.184712	0.924818	0.0751817	0	0	1
inSilico	Assorted_Genomes_Perfect_225	S2	std_R1	0.15	Species	168	171	1	0.982456	3703705	3703705	3405051	0	298654	0	1	0.919363	1	0.190167	0.190167	0.919363	0.0806366	0	0	1
inSilico	Assorted_Genomes_Perfect_225	S3	std_R1	0.15	Genus	138	139	1	0.992806	3703701	3703701	3598642	0	105059	0	1	0.971634	1	0.0849097	0.0849097	0.971634	0.028366	0	0	1
inSilico	Assorted_Genomes_Perfect_225	S3	std_R1	0.15	Species	170	171	1	0.994152	3703701	3703701	3532065	0	171636	0	1	0.953658	1	0.102885	0.102885	0.953658	0.0463418	0	0	1
inSilico	Assorted_Genomes_Perfect_225	S4	std_R1	0.15	Genus	137	139	1	0.985612	3703706	3703706	3624430	0	79276	0	1	0.978595	1	0.0624105	0.0624105	0.978595	0.0214045	0	0	1
inSilico	Assorted_Genomes_Perfect_225	S4	std_R1	0.15	Species	168	171	1	0.982456	3703706	3703706	3524168	0	179538	0	1	0.951525	1	0.0894812	0.0894812	0.951525	0.0484752	0	0	1
inSilico	Assorted_Genomes_Perfect_225	S5	std_R1	0.15	Genus	139	139	1	1	3703702	3703702	3028032	0	675670	0	1	0.817569	1	0.502054	0.502054	0.817569	0.182431	0	0	1
inSilico	Assorted_Genomes_Perfect_225	S5	std_R1	0.15	Species	171	171	1	1	3703702	3703702	2902329	0	801373	0	1	0.783629	1	0.535994	0.535994	0.783629	0.216371	0	0	1
inSilico	Assorted_Genomes_Perfect_225	S6	std_R1	0.15	Genus	138	139	1	0.992806	3703699	3703699	3582781	0	120918	0	1	0.967352	1	0.154821	0.154821	0.967352	0.0326479	0	0	1
inSilico	Assorted_Genomes_Perfect_225	S6	std_R1	0.15	Species	169	171	1	0.988304	3703699	3703699	3201926	0	501773	0	1	0.864521	1	0.257652	0.257652	0.864521	0.135479	0	0	1
inSilico	Assorted_Genomes_Perfect_225	S7	std_R1	0.15	Genus	136	139	1	0.978417	3703708	3703708	3552645	0	151063	0	1	0.959213	1	0.100523	0.100523	0.959213	0.040787	0	0	1
inSilico	Assorted_Genomes_Perfect_225	S7	std_R1	0.15	Species	166	171	1	0.97076	3703708	3703708	3513180	0	190528	0	1	0.948557	1	0.111178	0.111178	0.948557	0.0514425	0	0	1
inSilico	Assorted_Genomes_Perfect_225	S8	std_R1	0.15	Genus	139	139	1	1	3703704	3703704	3472544	0	231160	0	1	0.937587	1	0.204704	0.204704	0.937587	0.0624132	0	0	1
inSilico	Assorted_Genomes_Perfect_225	S8	std_R1	0.15	Species	170	171	1	0.994152	3703704	3703704	3212056	0	491648	0	1	0.867255	1	0.275035	0.275035	0.867255	0.132745	0	0	1
inSilico	Assorted_Genomes_Perfect_225	S9	std_R1	0.15	Genus	138	139	1	0.992806	3703704	3703704	2789782	0	913922	0	1	0.753241	1	1.9007	1.9007	0.753241	0.246759	0	0	1
inSilico	Assorted_Genomes_Perfect_225	S9	std_R1	0.15	Species	169	171	1	0.988304	3703704	3703704	2723097	0	980607	0	1	0.735236	1	1.9187	1.9187	0.735236	0.264764	0	0	1
inSilico	Assorted_Genomes_Perfect_225	S0	std_gold	0.15	Genus	137	139	1	0.985612	3703703	3703703	3540622	0	163081	0	1	0.955968	1	0.103351	0.103351	0.955968	0.0440319	0	0	1
inSilico	Assorted_Genomes_Perfect_225	S0	std_gold	0.15	Species	168	171	1	0.982456	3703703	3703703	3506242	0	197461	0	1	0.946686	1	0.112634	0.112634	0.946686	0.0533145	0	0	1
inSilico	Assorted_Genomes_Perfect_225	S1	std_gold	0.15	Genus	138	139	1	0.992806	3703710	3703710	3557414	0	146296	0	1	0.9605	1	0.134859	0.134859	0.9605	0.0394999	0	0	1
inSilico	Assorted_Genomes_Perfect_225	S1	std_gold	0.15	Species	169	171	1	0.988304	3703710	3703710	3516401	0	187309	0	1	0.949427	1	0.145932	0.145932	0.949427	0.0505733	0	0	1
inSilico	Assorted_Genomes_Perfect_225	S2	std_gold	0.15	Genus	137	139	1	0.985612	3703705	3703705	3425272	0	278433	0	1	0.924823	1	0.184687	0.184687	0.924823	0.0751769	0	0	1
inSilico	Assorted_Genomes_Perfect_225	S2	std_gold	0.15	Species	168	171	1	0.982456	3703705	3703705	3405627	0	298078	0	1	0.919519	1	0.189991	0.189991	0.919519	0.080481	0	0	1
inSilico	Assorted_Genomes_Perfect_225	S3	std_gold	0.15	Genus	138	139	1	0.992806	3703701	3703701	3598699	0	105002	0	1	0.971649	1	0.0848165	0.0848165	0.971649	0.0283506	0	0	1
inSilico	Assorted_Genomes_Perfect_225	S3	std_gold	0.15	Species	170	171	1	0.994152	3703701	3703701	3532986	0	170715	0	1	0.953907	1	0.102559	0.102559	0.953907	0.0460931	0	0	1
inSilico	Assorted_Genomes_Perfect_225	S4	std_gold	0.15	Genus	137	139	1	0.985612	3703706	3703706	3624462	0	79244	0	1	0.978604	1	0.0623524	0.0623524	0.978604	0.0213959	0	0	1
inSilico	Assorted_Genomes_Perfect_225	S4	std_gold	0.15	Species	168	171	1	0.982456	3703706	3703706	3524638	0	179068	0	1	0.951652	1	0.0893049	0.0893049	0.951652	0.0483483	0	0	1
inSilico	Assorted_Genomes_Perfect_225	S5	std_gold	0.15	Genus	139	139	1	1	3703702	3703702	3028068	0	675634	0	1	0.817579	1	0.501966	0.501966	0.817579	0.182421	0	0	1
inSilico	Assorted_Genomes_Perfect_225	S5	std_gold	0.15	Species	171	171	1	1	3703702	3703702	2902449	0	801253	0	1	0.783662	1	0.535883	0.535883	0.783662	0.216338	0	0	1
inSilico	Assorted_Genomes_Perfect_225	S6	std_gold	0.15	Genus	138	139	1	0.992806	3703699	3703699	3582801	0	120898	0	1	0.967357	1	0.154795	0.154795	0.967357	0.0326425	0	0	1
inSilico	Assorted_Genomes_Perfect_225	S6	std_gold	0.15	Species	169	171	1	0.988304	3703699	3703699	3202177	0	501522	0	1	0.864589	1	0.257564	0.257564	0.864589	0.135411	0	0	1
inSilico	Assorted_Genomes_Perfect_225	S7	std_gold	0.15	Genus	136	139	1	0.978417	3703708	3703708	3552658	0	151050	0	1	0.959217	1	0.100479	0.100479	0.959217	0.0407835	0	0	1
inSilico	Assorted_Genomes_Perfect_225	S7	std_gold	0.15	Species	166	171	1	0.97076	3703708	3703708	3513319	0	190389	0	1	0.948595	1	0.111101	0.111101	0.948595	0.051405	0	0	1
inSilico	Assorted_Genomes_Perfect_225	S8	std_gold	0.15	Genus	139	139	1	1	3703704	3703704	3472588	0	231116	0	1	0.937599	1	0.204475	0.204475	0.937599	0.0624013	0	0	1
inSilico	Assorted_Genomes_Perfect_225	S8	std_gold	0.15	Species	170	171	1	0.994152	3703704	3703704	3212236	0	491468	0	1	0.867304	1	0.27477	0.27477	0.867304	0.132696	0	0	1
inSilico	Assorted_Genomes_Perfect_225	S9	std_gold	0.15	Genus	138	139	1	0.992806	3703704	3703704	2789803	0	913901	0	1	0.753247	1	1.90067	1.90067	0.753247	0.246753	0	0	1
inSilico	Assorted_Genomes_Perfect_225	S9	std_gold	0.15	Species	169	171	1	0.988304	3703704	3703704	2723172	0	980532	0	1	0.735256	1	1.91866	1.91866	0.735256	0.264744	0	0	1
cami2	marine	S0	rspc_1-step	0.15	Genus	207	194	0.850242	0.907216	13551761	14197078	13086874	146040	318847	645317	0.988964	0.921801	0.953007	0.584763	0.175675	0.921801	0.0224586	0.0102866	0.0454542	0.954546
cami2	marine	S0	rspc_1-step	0.15	Species	488	259	0.479508	0.903475	13551761	14197078	9649707	335763	3566291	645317	0.966375	0.679697	0.937318	0.933775	0.524687	0.679697	0.251199	0.0236501	0.0454542	0.954546
cami2	marine	S1	rspc_1-step	0.15	Genus	235	221	0.859574	0.914027	14166196	14727197	13690699	72200	403297	561001	0.994754	0.92962	0.960636	0.49251	0.149675	0.92962	0.0273845	0.00490249	0.0380929	0.961907
cami2	marine	S1	rspc_1-step	0.15	Species	570	303	0.485965	0.914191	14166196	14727197	9798567	245577	4122052	561001	0.97555	0.665338	0.945847	0.850973	0.508137	0.665338	0.279894	0.0166751	0.0380929	0.961907
cami2	marine	S2	rspc_1-step	0.15	Genus	229	213	0.838428	0.901408	13731180	14261663	13177359	155442	398379	530483	0.988341	0.923971	0.961301	0.531676	0.196908	0.923971	0.0279336	0.0108993	0.0371964	0.962804
cami2	marine	S2	rspc_1-step	0.15	Species	537	277	0.472998	0.916968	13731180	14261663	9476407	303136	3951637	530483	0.969003	0.664467	0.946988	0.874028	0.53926	0.664467	0.277081	0.0212553	0.0371964	0.962804
cami2	marine	S3	rspc_1-step	0.15	Genus	274	256	0.854015	0.914062	13506670	14062332	12941838	150375	414457	555662	0.988514	0.920319	0.958832	0.557922	0.202294	0.920319	0.0294728	0.0106935	0.0395142	0.960486
cami2	marine	S3	rspc_1-step	0.15	Species	681	384	0.515419	0.914062	13506670	14062332	9124161	339900	4042609	555662	0.964085	0.648837	0.942596	0.937224	0.581596	0.648837	0.287478	0.024171	0.0395142	0.960486
cami2	marine	S4	rspc_1-step	0.15	Genus	223	205	0.825112	0.897561	12838604	13427791	12311855	106434	420315	589187	0.991429	0.916894	0.95433	0.588789	0.193886	0.916894	0.0313019	0.0079264	0.0438782	0.956122
cami2	marine	S4	rspc_1-step	0.15	Species	541	280	0.45841	0.885714	12838604	13427791	7777945	310241	4750418	589187	0.961643	0.579242	0.929583	1.04786	0.652961	0.579242	0.353775	0.0231044	0.0438782	0.956122
cami2	marine	S5	rspc_1-step	0.15	Genus	248	234	0.858871	0.910256	13673498	14096800	13178379	130981	364138	423302	0.990159	0.934849	0.968879	0.451529	0.181275	0.934849	0.0258313	0.00929154	0.0300282	0.969972
cami2	marine	S5	rspc_1-step	0.15	Species	577	334	0.523397	0.904192	13673498	14096800	9321535	272127	4079836	423302	0.971635	0.661252	0.956561	0.805227	0.534973	0.661252	0.289416	0.0193042	0.0300282	0.969972
cami2	marine	S6	rspc_1-step	0.15	Genus	245	230	0.861224	0.917391	13784415	14309326	13159821	186596	437998	524911	0.986019	0.919667	0.961643	0.558758	0.22861	0.919667	0.0306093	0.0130402	0.0366831	0.963317
cami2	marine	S6	rspc_1-step	0.15	Species	590	329	0.508475	0.911854	13784415	14309326	9012658	344468	4427289	524911	0.963187	0.629845	0.944964	0.936843	0.606694	0.629845	0.309399	0.024073	0.0366831	0.963317
cami2	marine	S7	rspc_1-step	0.15	Genus	224	208	0.848214	0.913462	13516464	14021883	12992549	128947	394968	505419	0.990173	0.926591	0.962556	0.515369	0.190964	0.926591	0.028168	0.00919613	0.036045	0.963955
cami2	marine	S7	rspc_1-step	0.15	Species	529	285	0.487713	0.905263	13516464	14021883	8941349	299296	4275819	505419	0.967611	0.637671	0.946498	0.901479	0.577074	0.637671	0.304939	0.0213449	0.036045	0.963955
cami2	marine	S8	rspc_1-step	0.15	Genus	248	236	0.866935	0.911017	13621759	14126884	13012542	202140	407077	505125	0.984703	0.921119	0.962632	0.550896	0.22909	0.921119	0.0288158	0.0143089	0.0357563	0.964244
cami2	marine	S8	rspc_1-step	0.15	Species	594	348	0.531987	0.908046	13621759	14126884	9482204	381903	3757652	505125	0.961284	0.671217	0.949423	0.902598	0.580791	0.671217	0.265993	0.0270338	0.0357563	0.964244
cami2	marine	S9	rspc_1-step	0.15	Genus	207	195	0.864734	0.917949	13037099	13480726	12597164	83354	356581	443627	0.993427	0.934457	0.965982	0.450743	0.154569	0.934457	0.0264512	0.0061832	0.0329082	0.967092
cami2	marine	S9	rspc_1-step	0.15	Species	534	274	0.460674	0.89781	13037099	13480726	8356526	234565	4446008	443627	0.972697	0.619887	0.949589	0.855048	0.558874	0.619887	0.329805	0.0174	0.0329082	0.967092
cami2	marine	S0	rspc_R100	0.15	Genus	203	194	0.857143	0.896907	13438193	14197078	13210593	135845	91755	758885	0.989822	0.930515	0.945675	0.587206	0.106123	0.930515	0.00646295	0.00956852	0.0534536	0.946546
cami2	marine	S0	rspc_R100	0.15	Species	467	259	0.501071	0.903475	13438193	14197078	11064082	395032	1979079	758885	0.965527	0.779321	0.935813	0.88445	0.403368	0.779321	0.1394	0.0278249	0.0534536	0.946546
cami2	marine	S1	rspc_R100	0.15	Genus	228	221	0.877193	0.904977	14085050	14727197	13911641	66070	107339	642147	0.995273	0.944622	0.955878	0.456475	0.0640501	0.944622	0.00728849	0.00448626	0.0436028	0.956397
cami2	marine	S1	rspc_R100	0.15	Species	534	303	0.518727	0.914191	14085050	14727197	11749432	337148	1998470	642147	0.972106	0.797805	0.948179	0.750546	0.358121	0.797805	0.135699	0.0228929	0.0436028	0.956397
cami2	marine	S2	rspc_R100	0.15	Genus	222	213	0.864865	0.901408	13680035	14261663	13394579	149652	135804	581628	0.988951	0.939202	0.958384	0.488866	0.121822	0.939202	0.00952231	0.0104933	0.0407826	0.959217
cami2	marine	S2	rspc_R100	0.15	Species	509	277	0.499018	0.916968	13680035	14261663	11271596	414704	1993735	581628	0.964514	0.790342	0.950931	0.786405	0.419361	0.790342	0.139797	0.0290782	0.0407826	0.959217
cami2	marine	S3	rspc_R100	0.15	Genus	264	256	0.882576	0.910156	13433831	14062332	13144721	149874	139236	628501	0.988727	0.934747	0.954368	0.527229	0.124984	0.934747	0.00990134	0.0106578	0.0446939	0.955306
cami2	marine	S3	rspc_R100	0.15	Species	639	384	0.547731	0.911458	13433831	14062332	10896113	411056	2126662	628501	0.963646	0.774844	0.945464	0.835717	0.433472	0.774844	0.151231	0.029231	0.0446939	0.955306
cami2	marine	S4	rspc_R100	0.15	Genus	215	205	0.84186	0.882927	12743431	13427791	12489192	104287	149952	684360	0.991719	0.9301	0.94805	0.565022	0.106328	0.9301	0.0111673	0.0077665	0.0509659	0.949034
cami2	marine	S4	rspc_R100	0.15	Species	520	280	0.476923	0.885714	12743431	13427791	9893217	351863	2498351	684360	0.965655	0.736772	0.935301	0.905851	0.447157	0.736772	0.186058	0.0262041	0.0509659	0.949034
cami2	marine	S5	rspc_R100	0.15	Genus	237	234	0.886076	0.897436	13616113	14096800	13358683	133106	124324	480687	0.990134	0.947639	0.965267	0.418261	0.11137	0.947639	0.00881931	0.00944228	0.034099	0.965901
cami2	marine	S5	rspc_R100	0.15	Species	559	334	0.54025	0.904192	13616113	14096800	11083622	331292	2201199	480687	0.970977	0.786251	0.958434	0.692121	0.385229	0.786251	0.156149	0.0235012	0.034099	0.965901
cami2	marine	S6	rspc_R100	0.15	Genus	236	230	0.885593	0.908696	13719490	14309326	13335972	190997	192521	589836	0.98588	0.931978	0.957644	0.527622	0.156639	0.931978	0.0134542	0.0133477	0.0412204	0.95878
cami2	marine	S6	rspc_R100	0.15	Species	571	329	0.525394	0.911854	13719490	14309326	10848849	419247	2451394	589836	0.962793	0.758166	0.948435	0.829043	0.458059	0.758166	0.171314	0.0292989	0.0412204	0.95878
cami2	marine	S7	rspc_R100	0.15	Genus	220	208	0.854545	0.903846	13457908	14021883	13199417	130630	127861	563975	0.9902	0.941344	0.959024	0.474517	0.112528	0.941344	0.00911868	0.00931615	0.0402211	0.959779
cami2	marine	S7	rspc_R100	0.15	Species	533	285	0.487805	0.912281	13457908	14021883	10789382	350549	2317977	563975	0.968532	0.769467	0.950325	0.771866	0.409876	0.769467	0.165311	0.0250001	0.0402211	0.959779
cami2	marine	S8	rspc_R100	0.15	Genus	241	236	0.883817	0.902542	13567120	14126884	13215681	206293	145146	559764	0.98463	0.935499	0.959365	0.516711	0.160095	0.935499	0.0102745	0.0146029	0.039624	0.960376
cami2	marine	S8	rspc_R100	0.15	Species	592	348	0.535473	0.91092	13567120	14126884	11103381	467267	1996472	559764	0.959616	0.785975	0.952006	0.814023	0.457407	0.785975	0.141324	0.0330764	0.039624	0.960376
cami2	marine	S9	rspc_R100	0.15	Genus	204	195	0.872549	0.912821	12983187	13480726	12780236	75798	127153	497539	0.994104	0.948038	0.962528	0.41177	0.0796028	0.948038	0.00943221	0.00562269	0.0369074	0.963093
cami2	marine	S9	rspc_R100	0.15	Species	518	274	0.476834	0.90146	12983187	13480726	10192774	284163	2506250	497539	0.972877	0.7561	0.953459	0.72736	0.395193	0.7561	0.185914	0.0210792	0.0369074	0.963093
cami2	marine	S0	rspc_R10	0.15	Genus	213	194	0.816901	0.896907	13452573	14197078	13198908	137380	116285	744505	0.989699	0.929692	0.946605	0.585087	0.113121	0.929692	0.00819077	0.00967664	0.0524407	0.947559
cami2	marine	S0	rspc_R10	0.15	Species	560	259	0.421429	0.911197	13452573	14197078	10457088	352301	2643184	744505	0.967408	0.736566	0.933536	0.89932	0.427354	0.736566	0.186178	0.024815	0.0524407	0.947559
cami2	marine	S1	rspc_R10	0.15	Genus	236	221	0.851695	0.909502	14103105	14727197	13898180	67168	137757	624092	0.99519	0.943708	0.957025	0.452768	0.0713764	0.943708	0.00935392	0.00456081	0.0423768	0.957623
cami2	marine	S1	rspc_R10	0.15	Species	647	303	0.429675	0.917492	14103105	14727197	10975015	287594	2840496	624092	0.974465	0.745221	0.946195	0.770994	0.389602	0.745221	0.192874	0.0195281	0.0423768	0.957623
cami2	marine	S2	rspc_R10	0.15	Genus	233	213	0.824034	0.901408	13691908	14261663	13379524	150415	161969	569755	0.988883	0.938146	0.959155	0.488119	0.128568	0.938146	0.011357	0.0105468	0.0399501	0.96005
cami2	marine	S2	rspc_R10	0.15	Species	604	277	0.42053	0.916968	13691908	14261663	10553714	354988	2783206	569755	0.967458	0.740006	0.948779	0.801014	0.441463	0.740006	0.195153	0.0248911	0.0399501	0.96005
cami2	marine	S3	rspc_R10	0.15	Genus	280	256	0.832143	0.910156	13451133	14062332	13134670	150255	166208	611199	0.98869	0.934032	0.955536	0.522765	0.131593	0.934032	0.0118194	0.0106849	0.0434636	0.956536
cami2	marine	S3	rspc_R10	0.15	Species	783	384	0.45083	0.919271	13451133	14062332	10120304	374382	2956447	611199	0.964327	0.719675	0.943046	0.864628	0.473455	0.719675	0.210239	0.026623	0.0434636	0.956536
cami2	marine	S4	rspc_R10	0.15	Genus	228	205	0.798246	0.887805	12763081	13427791	12472873	104550	185658	664710	0.991687	0.928885	0.949404	0.561652	0.116129	0.928885	0.0138264	0.00778609	0.0495026	0.950497
cami2	marine	S4	rspc_R10	0.15	Species	616	280	0.405844	0.892857	12763081	13427791	8689757	327440	3745884	664710	0.963687	0.647147	0.928942	0.976183	0.53066	0.647147	0.278965	0.0243852	0.0495026	0.950497
cami2	marine	S5	rspc_R10	0.15	Genus	248	234	0.846774	0.897436	13625411	14096800	13339582	133113	152716	471389	0.99012	0.946284	0.965869	0.419486	0.118531	0.946284	0.0108334	0.00944278	0.0334394	0.966561
cami2	marine	S5	rspc_R10	0.15	Species	661	334	0.458396	0.907186	13625411	14096800	10224735	299330	3101346	471389	0.971558	0.725323	0.955929	0.734777	0.433822	0.725323	0.220004	0.0212339	0.0334394	0.966561
cami2	marine	S6	rspc_R10	0.15	Genus	246	230	0.849593	0.908696	13730523	14309326	13317046	189649	223828	578803	0.985959	0.930655	0.958347	0.527441	0.163397	0.930655	0.0156421	0.0132535	0.0404494	0.959551
cami2	marine	S6	rspc_R10	0.15	Species	648	329	0.462963	0.911854	13730523	14309326	9909444	374958	3446121	578803	0.963541	0.692516	0.944814	0.869182	0.505137	0.692516	0.24083	0.0262037	0.0404494	0.959551
cami2	marine	S7	rspc_R10	0.15	Genus	231	208	0.813853	0.903846	13468607	14021883	13176842	131093	160672	553276	0.990149	0.939734	0.959703	0.476207	0.121084	0.939734	0.0114587	0.00934917	0.039458	0.960542
cami2	marine	S7	rspc_R10	0.15	Species	591	285	0.439932	0.912281	13468607	14021883	9934290	325932	3208385	553276	0.968233	0.708485	0.947245	0.818619	0.463497	0.708485	0.228813	0.0232445	0.039458	0.960542
cami2	marine	S8	rspc_R10	0.15	Genus	252	236	0.845238	0.902542	13579199	14126884	13196244	206812	176143	547685	0.98457	0.934123	0.960151	0.51713	0.168209	0.934123	0.0124686	0.0146396	0.038769	0.961231
cami2	marine	S8	rspc_R10	0.15	Species	669	348	0.473842	0.91092	13579199	14126884	10351550	416377	2811272	547685	0.961332	0.732755	0.94975	0.837173	0.488253	0.732755	0.199002	0.0294741	0.038769	0.961231
cami2	marine	S9	rspc_R10	0.15	Genus	215	195	0.827907	0.912821	12997117	13480726	12756805	78337	161975	483609	0.993897	0.9463	0.963475	0.413444	0.0905768	0.9463	0.0120153	0.00581104	0.0358741	0.964126
cami2	marine	S9	rspc_R10	0.15	Species	613	274	0.402936	0.90146	12997117	13480726	9193180	252801	3551136	483609	0.973237	0.68195	0.950024	0.781327	0.45846	0.68195	0.263423	0.0187528	0.0358741	0.964126
cami2	marine	S0	rspc_R1	0.15	Genus	217	194	0.81106	0.907216	13496622	14197078	13210362	144247	142013	700456	0.989199	0.930499	0.949647	0.567769	0.123726	0.930499	0.010003	0.0101603	0.049338	0.950662
cami2	marine	S0	rspc_R1	0.15	Species	554	259	0.425993	0.911197	13496622	14197078	10045744	376401	3074477	700456	0.963884	0.707592	0.934818	0.921493	0.477451	0.707592	0.216557	0.0265126	0.049338	0.950662
cami2	marine	S1	rspc_R1	0.15	Genus	242	221	0.834711	0.914027	14125674	14727197	13891535	70686	163453	601523	0.994937	0.943257	0.958496	0.447408	0.0798083	0.943257	0.0110987	0.00479969	0.0408444	0.959156
cami2	marine	S1	rspc_R1	0.15	Species	637	303	0.436421	0.917492	14125674	14727197	10346504	260842	3518328	601523	0.975409	0.702544	0.945056	0.791416	0.423817	0.702544	0.2389	0.0177116	0.0408444	0.959156
cami2	marine	S2	rspc_R1	0.15	Genus	235	213	0.817021	0.901408	13698740	14261663	13359064	153273	186403	562923	0.988657	0.936712	0.959566	0.491634	0.136395	0.936712	0.0130702	0.0107472	0.0394711	0.960529
cami2	marine	S2	rspc_R1	0.15	Species	591	277	0.42978	0.916968	13698740	14261663	10002896	313995	3381849	562923	0.969565	0.701384	0.946722	0.817119	0.461879	0.701384	0.237129	0.0220167	0.0394711	0.960529
cami2	marine	S3	rspc_R1	0.15	Genus	287	256	0.815331	0.914062	13468007	14062332	13123348	152460	192199	594325	0.988516	0.933227	0.956675	0.519707	0.139335	0.933227	0.0136676	0.0108417	0.0422636	0.957736
cami2	marine	S3	rspc_R1	0.15	Species	772	384	0.458549	0.921875	13468007	14062332	9579627	356812	3531568	594325	0.964091	0.681226	0.941584	0.887963	0.507591	0.681226	0.251137	0.0253736	0.0422636	0.957736
cami2	marine	S4	rspc_R1	0.15	Genus	231	205	0.792208	0.892683	12793111	13427791	12458427	111680	223004	634680	0.991115	0.927809	0.951526	0.555925	0.13053	0.927809	0.0166076	0.00831708	0.0472662	0.952734
cami2	marine	S4	rspc_R1	0.15	Species	612	280	0.406863	0.889286	12793111	13427791	8167629	334605	4290877	634680	0.960645	0.608263	0.927896	1.00829	0.58289	0.608263	0.319552	0.0249188	0.0472662	0.952734
cami2	marine	S5	rspc_R1	0.15	Genus	254	234	0.834646	0.905983	13637158	14096800	13323922	135267	177969	459642	0.98995	0.945174	0.966653	0.419912	0.126457	0.945174	0.0126248	0.00959558	0.0326061	0.967394
cami2	marine	S5	rspc_R1	0.15	Species	645	334	0.471318	0.91018	13637158	14096800	9698082	287633	3651443	459642	0.971196	0.687963	0.95475	0.76359	0.470135	0.687963	0.259026	0.0204041	0.0326061	0.967394
cami2	marine	S6	rspc_R1	0.15	Genus	251	230	0.836653	0.913043	13739539	14309326	13300443	190693	248403	569787	0.985865	0.929495	0.95892	0.528757	0.170383	0.929495	0.0173595	0.0133265	0.0398193	0.960181
cami2	marine	S6	rspc_R1	0.15	Species	645	329	0.465116	0.911854	13739539	14309326	9414985	363347	3961207	569787	0.962842	0.657961	0.942934	0.896817	0.538443	0.657961	0.276827	0.0253923	0.0398193	0.960181
cami2	marine	S7	rspc_R1	0.15	Genus	234	208	0.803419	0.903846	13475385	14021883	13156374	132664	186347	546498	0.990017	0.938274	0.960118	0.479532	0.12876	0.938274	0.0132897	0.00946121	0.0389747	0.961025
cami2	marine	S7	rspc_R1	0.15	Species	587	285	0.44293	0.912281	13475385	14021883	9376638	316385	3782362	546498	0.96736	0.668715	0.944927	0.853911	0.503139	0.668715	0.269747	0.0225637	0.0389747	0.961025
cami2	marine	S8	rspc_R1	0.15	Genus	256	236	0.835938	0.90678	13587452	14126884	13176791	209021	201640	539432	0.984385	0.932746	0.960672	0.51971	0.176047	0.932746	0.0142735	0.014796	0.0381848	0.961815
cami2	marine	S8	rspc_R1	0.15	Species	656	348	0.483232	0.91092	13587452	14126884	9878151	400414	3308887	539432	0.961044	0.699245	0.948219	0.861596	0.517933	0.699245	0.234226	0.0283441	0.0381848	0.961815
cami2	marine	S9	rspc_R1	0.15	Genus	217	195	0.820276	0.912821	13004725	13480726	12737842	81431	185452	476001	0.993648	0.944893	0.963977	0.416942	0.0991547	0.944893	0.0137568	0.00604055	0.0353097	0.96469
cami2	marine	S9	rspc_R1	0.15	Species	599	274	0.412354	0.90146	13004725	13480726	8718336	243717	4042672	476001	0.972806	0.646726	0.948229	0.811416	0.493629	0.646726	0.299885	0.0180789	0.0353097	0.96469
cami2	marine	S0	rspc_gold	0.15	Genus	180	194	0.972222	0.902062	12864654	14197078	12804014	4557	56083	1332424	0.999644	0.901877	0.905745	0.861303	0.0166354	0.901877	0.00395032	0.000320982	0.093852	0.906148
cami2	marine	S0	rspc_gold	0.15	Species	262	259	0.938931	0.949807	12864654	14197078	12602484	42622	219548	1332424	0.996629	0.887682	0.904382	0.896948	0.0522801	0.887682	0.0154643	0.00300217	0.093852	0.906148
cami2	marine	S1	rspc_gold	0.15	Genus	204	221	0.990196	0.914027	13618883	14727197	13547195	3662	68026	1108314	0.99973	0.919876	0.924376	0.695521	0.0182143	0.919876	0.00461907	0.000248656	0.0752563	0.924744
cami2	marine	S1	rspc_gold	0.15	Species	304	303	0.947368	0.950495	13618883	14727197	13264720	42455	311708	1108314	0.99681	0.900695	0.922889	0.735774	0.0584677	0.900695	0.0211655	0.00288276	0.0752563	0.924744
cami2	marine	S2	rspc_gold	0.15	Genus	196	213	0.979592	0.901408	13145373	14261663	13084796	3285	57292	1116290	0.999749	0.91748	0.921394	0.720414	0.0159654	0.91748	0.0040172	0.000230338	0.0782721	0.921728
cami2	marine	S2	rspc_gold	0.15	Species	276	277	0.945652	0.942238	13145373	14261663	12728229	48320	368824	1116290	0.996218	0.892479	0.91937	0.770678	0.0662293	0.892479	0.0258612	0.0033881	0.0782721	0.921728
cami2	marine	S3	rspc_gold	0.15	Genus	236	256	0.995763	0.917969	12888156	14062332	12823650	4251	60255	1174176	0.999669	0.911915	0.916117	0.76899	0.0175086	0.911915	0.00428485	0.000302297	0.083498	0.916502
cami2	marine	S3	rspc_gold	0.15	Species	369	384	0.98645	0.947917	12888156	14062332	12498682	62972	326502	1174176	0.994987	0.888806	0.914124	0.825505	0.0740239	0.888806	0.0232182	0.00447806	0.083498	0.916502
cami2	marine	S4	rspc_gold	0.15	Genus	188	205	0.984043	0.902439	12284896	13427791	12207492	3165	74239	1142895	0.999741	0.909121	0.914392	0.788227	0.0221996	0.909121	0.00552876	0.000235705	0.0851141	0.914886
cami2	marine	S4	rspc_gold	0.15	Species	275	280	0.945455	0.928571	12284896	13427791	11871299	67148	346449	1142895	0.994375	0.884084	0.912181	0.851384	0.0853565	0.884084	0.0258009	0.00500067	0.0851141	0.914886
cami2	marine	S5	rspc_gold	0.15	Genus	215	234	0.990698	0.910256	13138268	14096800	13075466	2628	60174	958532	0.999799	0.927549	0.931699	0.628953	0.0169854	0.927549	0.00426863	0.000186425	0.0679964	0.932004
cami2	marine	S5	rspc_gold	0.15	Species	332	334	0.948795	0.943114	13138268	14096800	12792078	58535	287655	958532	0.995445	0.907446	0.930292	0.680784	0.0688159	0.907446	0.0204057	0.00415236	0.0679964	0.932004
cami2	marine	S6	rspc_gold	0.15	Genus	212	230	0.995283	0.917391	13079590	14309326	13009890	3519	66181	1229736	0.99973	0.90919	0.91364	0.791983	0.0185281	0.90919	0.00462503	0.000245924	0.0859395	0.914061
cami2	marine	S6	rspc_gold	0.15	Species	325	329	0.953846	0.942249	13079590	14309326	12618135	95187	366268	1229736	0.992513	0.881812	0.911197	0.87061	0.0971551	0.881812	0.0255965	0.0066521	0.0859395	0.914061
cami2	marine	S7	rspc_gold	0.15	Genus	194	208	0.974227	0.908654	12957754	14021883	12886799	2674	68281	1064129	0.999793	0.919049	0.923723	0.701707	0.0186915	0.919049	0.0048696	0.000190702	0.0758906	0.924109
cami2	marine	S7	rspc_gold	0.15	Species	285	285	0.94386	0.94386	12957754	14021883	12571381	47516	338857	1064129	0.996235	0.896554	0.921959	0.749786	0.0667702	0.896554	0.0241663	0.0033887	0.0758906	0.924109
cami2	marine	S8	rspc_gold	0.15	Genus	216	236	0.99537	0.911017	12937109	14126884	12873006	2831	61272	1189775	0.99978	0.911242	0.915395	0.774851	0.0168651	0.911242	0.00433726	0.000200398	0.0842206	0.915779
cami2	marine	S8	rspc_gold	0.15	Species	334	348	0.982036	0.942529	12937109	14126884	12587255	53446	296408	1189775	0.995772	0.891014	0.913641	0.823741	0.0657556	0.891014	0.0209818	0.00378328	0.0842206	0.915779
cami2	marine	S9	rspc_gold	0.15	Genus	182	195	0.978022	0.912821	12539056	13480726	12470624	3412	65020	941670	0.999726	0.925071	0.929791	0.648297	0.019619	0.925071	0.00482318	0.000253102	0.0698531	0.930147
cami2	marine	S9	rspc_gold	0.15	Species	272	274	0.9375	0.930657	12539056	13480726	12178049	53019	307988	941670	0.995665	0.903367	0.928225	0.699439	0.070761	0.903367	0.0228465	0.00393295	0.0698531	0.930147
cami2	marine	S0	std_1-step	0.15	Genus	205	194	0.853659	0.902062	13058564	14197078	12788636	100465	169463	1138514	0.992205	0.900794	0.918252	0.826546	0.104804	0.900794	0.0119365	0.00707646	0.0801935	0.919806
cami2	marine	S0	std_1-step	0.15	Species	415	259	0.563855	0.903475	13058564	14197078	11188957	432212	1437395	1138514	0.962808	0.788117	0.907644	1.12616	0.404418	0.788117	0.101246	0.0304437	0.0801935	0.919806
cami2	marine	S1	std_1-step	0.15	Genus	228	221	0.877193	0.904977	13656778	14727197	13420528	34237	202013	1070419	0.997455	0.911275	0.926132	0.723173	0.069025	0.911275	0.013717	0.00232475	0.0726831	0.927317
cami2	marine	S1	std_1-step	0.15	Species	479	303	0.569937	0.90099	13656778	14727197	11438003	308641	1910134	1070419	0.973725	0.776659	0.914424	1.00685	0.352701	0.776659	0.129701	0.0209572	0.0726831	0.927317
cami2	marine	S2	std_1-step	0.15	Genus	223	213	0.856502	0.896714	13249322	14261663	12929183	94901	225238	1012341	0.992713	0.906569	0.927387	0.749063	0.110212	0.906569	0.0157932	0.00665427	0.0709834	0.929017
cami2	marine	S2	std_1-step	0.15	Species	440	277	0.568182	0.902527	13249322	14261663	11240790	279977	1728555	1012341	0.975698	0.788182	0.917381	0.971267	0.332416	0.788182	0.121203	0.0196314	0.0709834	0.929017
cami2	marine	S3	std_1-step	0.15	Genus	264	256	0.878788	0.90625	12920690	14062332	12600278	94685	225727	1141642	0.992542	0.89603	0.916923	0.842462	0.111802	0.89603	0.0160519	0.00673324	0.0811844	0.918816
cami2	marine	S3	std_1-step	0.15	Species	564	384	0.609929	0.895833	12920690	14062332	10945888	321944	1652858	1141642	0.971428	0.778384	0.905552	1.0894	0.358736	0.778384	0.117538	0.0228941	0.0811844	0.918816
cami2	marine	S4	std_1-step	0.15	Genus	216	205	0.837963	0.882927	12285111	13427791	11996282	65116	223713	1142680	0.994601	0.893392	0.913031	0.867653	0.10177	0.893392	0.0166604	0.00484935	0.0850981	0.914902
cami2	marine	S4	std_1-step	0.15	Species	440	280	0.554545	0.871429	12285111	13427791	9910420	248537	2126154	1142680	0.975535	0.738053	0.896619	1.13227	0.366388	0.738053	0.15834	0.0185092	0.0850981	0.914902
cami2	marine	S5	std_1-step	0.15	Genus	242	234	0.871901	0.901709	13081250	14096800	12811155	71592	198503	1015550	0.994443	0.908799	0.926552	0.74164	0.0932696	0.908799	0.0140814	0.0050786	0.0720412	0.927959
cami2	marine	S5	std_1-step	0.15	Species	487	334	0.607803	0.886228	13081250	14096800	10973370	306557	1801323	1015550	0.972823	0.77843	0.915293	1.00535	0.356982	0.77843	0.127782	0.0217466	0.0720412	0.927959
cami2	marine	S6	std_1-step	0.15	Genus	239	230	0.874477	0.908696	13053115	14309326	12690112	93488	269515	1256211	0.992687	0.886842	0.909925	0.906812	0.116705	0.886842	0.0188349	0.00653336	0.0877897	0.91221
cami2	marine	S6	std_1-step	0.15	Species	479	329	0.605428	0.881459	13053115	14309326	10578479	377534	2097102	1256211	0.965541	0.739272	0.893853	1.21319	0.423079	0.739272	0.146555	0.0263838	0.0877897	0.91221
cami2	marine	S7	std_1-step	0.15	Genus	220	208	0.85	0.899038	12965997	14021883	12680616	82706	202675	1055886	0.99352	0.904345	0.923133	0.779395	0.101671	0.904345	0.0144542	0.00589835	0.0753027	0.924697
cami2	marine	S7	std_1-step	0.15	Species	439	285	0.574032	0.884211	12965997	14021883	10825887	280787	1859323	1055886	0.974719	0.772071	0.911134	1.02468	0.346957	0.772071	0.132602	0.0200249	0.0753027	0.924697
cami2	marine	S8	std_1-step	0.15	Genus	241	236	0.883817	0.902542	13121795	14126884	12786669	113407	221719	1005089	0.991209	0.90513	0.927124	0.761977	0.121652	0.90513	0.0156948	0.00802774	0.0711473	0.928853
cami2	marine	S8	std_1-step	0.15	Species	504	348	0.617063	0.893678	13121795	14126884	11225289	335110	1561396	1005089	0.971012	0.794605	0.91782	0.998052	0.357727	0.794605	0.110527	0.0237214	0.0711473	0.928853
cami2	marine	S9	std_1-step	0.15	Genus	201	195	0.875622	0.902564	12554294	13480726	12320346	45316	188632	926432	0.996335	0.913923	0.930064	0.696496	0.0779915	0.913923	0.0139927	0.00336154	0.0687227	0.931277
cami2	marine	S9	std_1-step	0.15	Species	434	274	0.5553	0.879562	12554294	13480726	10365286	258430	1930578	926432	0.975674	0.768897	0.917955	0.967993	0.349488	0.768897	0.14321	0.0191703	0.0687227	0.931277
cami2	marine	S0	std_R100	0.15	Genus	198	194	0.873737	0.891753	12983853	14197078	12795092	95993	92768	1213225	0.992554	0.901248	0.913393	0.850171	0.081067	0.901248	0.0065343	0.00676146	0.085456	0.914544
cami2	marine	S0	std_R100	0.15	Species	398	259	0.58794	0.903475	12983853	14197078	11718214	444045	821594	1213225	0.96349	0.825396	0.90618	1.12215	0.353045	0.825396	0.0578706	0.0312772	0.085456	0.914544
cami2	marine	S1	std_R100	0.15	Genus	224	221	0.892857	0.904977	13625224	14727197	13491608	30641	102975	1101973	0.997734	0.916102	0.924489	0.713714	0.0402825	0.916102	0.00699217	0.00208057	0.0748257	0.925174
cami2	marine	S1	std_R100	0.15	Species	463	303	0.589633	0.90099	13625224	14727197	12303043	341599	980582	1101973	0.972985	0.835396	0.917794	0.963336	0.289904	0.835396	0.0665831	0.0231951	0.0748257	0.925174
cami2	marine	S2	std_R100	0.15	Genus	217	213	0.875576	0.892019	13215102	14261663	12996422	88980	129700	1046561	0.9932	0.911284	0.925474	0.741705	0.0812599	0.911284	0.00909431	0.0062391	0.0733828	0.926617
cami2	marine	S2	std_R100	0.15	Species	424	277	0.589623	0.902527	13215102	14261663	11893546	294220	1027336	1046561	0.975859	0.833952	0.919123	0.934165	0.27372	0.833952	0.0720348	0.0206301	0.0733828	0.926617
cami2	marine	S3	std_R100	0.15	Genus	259	256	0.891892	0.902344	12884315	14062332	12659724	93686	130905	1178017	0.992654	0.900258	0.914869	0.839806	0.0858658	0.900258	0.00930891	0.0066622	0.0837711	0.916229
cami2	marine	S3	std_R100	0.15	Species	544	384	0.632353	0.895833	12884315	14062332	11588851	348439	947025	1178017	0.970811	0.824106	0.907729	1.06089	0.306946	0.824106	0.0673448	0.0247782	0.0837711	0.916229
cami2	marine	S4	std_R100	0.15	Genus	208	205	0.865385	0.878049	12239686	13427791	12043469	62453	133764	1188105	0.994841	0.896906	0.910207	0.868815	0.0724855	0.896906	0.00996173	0.00465103	0.088481	0.911519
cami2	marine	S4	std_R100	0.15	Species	424	280	0.57783	0.875	12239686	13427791	10884782	257773	1097131	1188105	0.976866	0.810616	0.901589	1.07147	0.275143	0.810616	0.081706	0.019197	0.088481	0.911519
cami2	marine	S5	std_R100	0.15	Genus	235	234	0.885106	0.888889	13048236	14096800	12860287	71821	116128	1048564	0.994446	0.912284	0.924612	0.739833	0.0703845	0.912284	0.0082379	0.00509484	0.0743831	0.925617
cami2	marine	S5	std_R100	0.15	Species	483	334	0.614907	0.889222	13048236	14096800	11652018	321722	1074496	1048564	0.973131	0.826572	0.91744	0.967365	0.297917	0.826572	0.0762227	0.0228223	0.0743831	0.925617
cami2	marine	S6	std_R100	0.15	Genus	233	230	0.88412	0.895652	13012925	14309326	12741074	93181	178670	1296401	0.99274	0.890404	0.907647	0.907155	0.09177	0.890404	0.0124863	0.00651191	0.0905983	0.909402
cami2	marine	S6	std_R100	0.15	Species	473	329	0.615222	0.884498	13012925	14309326	11328427	398197	1286301	1296401	0.966043	0.791681	0.897313	1.1764	0.361019	0.791681	0.0898925	0.0278278	0.0905983	0.909402
cami2	marine	S7	std_R100	0.15	Genus	216	208	0.856481	0.889423	12929206	14021883	12730776	82756	115674	1092677	0.993542	0.907922	0.920955	0.779277	0.0779376	0.907922	0.00824953	0.00590192	0.0779266	0.922073
cami2	marine	S7	std_R100	0.15	Species	440	285	0.572727	0.884211	12929206	14021883	11591648	296679	1040879	1092677	0.975045	0.826683	0.913856	0.982567	0.281228	0.826683	0.0742325	0.0211583	0.0779266	0.922073
cami2	marine	S8	std_R100	0.15	Genus	238	236	0.886555	0.894068	13092764	14126884	12841363	114121	137280	1034120	0.991191	0.909002	0.925471	0.75831	0.0994895	0.909002	0.00971764	0.00807829	0.0732023	0.926798
cami2	marine	S8	std_R100	0.15	Species	500	348	0.622	0.893678	13092764	14126884	11779749	352303	960712	1034120	0.970961	0.833853	0.919297	0.96834	0.309519	0.833853	0.0680059	0.0249385	0.0732023	0.926798
cami2	marine	S9	std_R100	0.15	Genus	200	195	0.875	0.897436	12521181	13480726	12361120	42174	117887	959545	0.9966	0.916948	0.927966	0.695198	0.0545865	0.916948	0.00874486	0.00312847	0.071179	0.928821
cami2	marine	S9	std_R100	0.15	Species	430	274	0.55814	0.875912	12521181	13480726	11137070	277487	1106624	959545	0.97569	0.826148	0.920677	0.925642	0.285031	0.826148	0.0820893	0.020584	0.071179	0.928821
cami2	marine	S0	std_R10	0.15	Genus	204	194	0.852941	0.896907	12991344	14197078	12789190	97382	104772	1205734	0.992443	0.900833	0.913845	0.84908	0.0847247	0.900833	0.00737983	0.0068593	0.0849283	0.915072
cami2	marine	S0	std_R10	0.15	Species	434	259	0.539171	0.903475	12991344	14197078	11483241	437102	1071001	1205734	0.963331	0.808845	0.904978	1.1325	0.368143	0.808845	0.0754381	0.0307882	0.0849283	0.915072
cami2	marine	S1	std_R10	0.15	Genus	230	221	0.873913	0.909502	13635379	14727197	13483283	31865	120231	1091818	0.997642	0.915536	0.92509	0.712081	0.0448554	0.915536	0.00816388	0.00216368	0.0741362	0.925864
cami2	marine	S1	std_R10	0.15	Species	502	303	0.545817	0.90429	13635379	14727197	12013822	319767	1301790	1091818	0.974073	0.815758	0.916691	0.968252	0.301026	0.815758	0.0883936	0.0217127	0.0741362	0.925864
cami2	marine	S2	std_R10	0.15	Genus	226	213	0.845133	0.896714	13223503	14261663	12988128	90728	144647	1038160	0.993063	0.910702	0.925985	0.740998	0.0858542	0.910702	0.0101424	0.00636167	0.0727938	0.927206
cami2	marine	S2	std_R10	0.15	Species	463	277	0.539957	0.902527	13223503	14261663	11641529	284369	1297605	1038160	0.976155	0.816281	0.918124	0.944041	0.288897	0.816281	0.0909855	0.0199394	0.0727938	0.927206
cami2	marine	S3	std_R10	0.15	Genus	268	256	0.865672	0.90625	12895827	14062332	12655461	94914	145452	1166505	0.992556	0.899955	0.915605	0.836825	0.0902529	0.899955	0.0103434	0.00674952	0.0829525	0.917048
cami2	marine	S3	std_R10	0.15	Species	597	384	0.577889	0.898438	12895827	14062332	11294202	333937	1267688	1166505	0.971282	0.803153	0.906385	1.06961	0.323034	0.803153	0.0901478	0.0237469	0.0829525	0.917048
cami2	marine	S4	std_R10	0.15	Genus	217	205	0.834101	0.882927	12248779	13427791	12033941	63990	150848	1179012	0.994711	0.896197	0.910768	0.868443	0.0782082	0.896197	0.011234	0.00476549	0.0878039	0.912196
cami2	marine	S4	std_R10	0.15	Species	463	280	0.529158	0.875	12248779	13427791	10337811	254025	1656943	1179012	0.976017	0.769882	0.897627	1.10798	0.317742	0.769882	0.123397	0.0189179	0.0878039	0.912196
cami2	marine	S5	std_R10	0.15	Genus	241	234	0.86722	0.893162	13057710	14096800	12856290	72791	128629	1039090	0.99437	0.912001	0.92522	0.737601	0.0742017	0.912001	0.00912469	0.00516365	0.0737111	0.926289
cami2	marine	S5	std_R10	0.15	Species	513	334	0.580897	0.892216	13057710	14096800	11309326	315914	1432470	1039090	0.972825	0.802262	0.915852	0.985313	0.321914	0.802262	0.101617	0.0224103	0.0737111	0.926289
cami2	marine	S6	std_R10	0.15	Genus	239	230	0.870293	0.904348	13024102	14309326	12736025	94285	193792	1285224	0.992651	0.890051	0.908337	0.904512	0.0961571	0.890051	0.0135431	0.00658906	0.0898172	0.910183
cami2	marine	S6	std_R10	0.15	Species	506	329	0.573123	0.881459	13024102	14309326	10947092	388801	1688209	1285224	0.965702	0.765032	0.894932	1.19419	0.385833	0.765032	0.11798	0.0271712	0.0898172	0.910183
cami2	marine	S7	std_R10	0.15	Genus	221	208	0.841629	0.894231	12942754	14021883	12728313	84003	130438	1079129	0.993444	0.907746	0.921844	0.775053	0.0824103	0.907746	0.00930246	0.00599085	0.0769603	0.92304
cami2	marine	S7	std_R10	0.15	Species	467	285	0.539615	0.884211	12942754	14021883	11234340	290665	1417749	1079129	0.97478	0.801201	0.912362	0.999507	0.306864	0.801201	0.10111	0.0207294	0.0769603	0.92304
cami2	marine	S8	std_R10	0.15	Genus	240	236	0.883333	0.898305	13100574	14126884	12835817	115136	149621	1026310	0.99111	0.908609	0.925963	0.757011	0.103167	0.908609	0.0105912	0.00815013	0.0726494	0.927351
cami2	marine	S8	std_R10	0.15	Species	524	348	0.59542	0.896552	13100574	14126884	11513909	344651	1242014	1026310	0.970937	0.815035	0.918159	0.980559	0.326714	0.815035	0.0879185	0.0243968	0.0726494	0.927351
cami2	marine	S9	std_R10	0.15	Genus	203	195	0.862069	0.897436	12534278	13480726	12361037	43385	129856	946448	0.996502	0.916941	0.928879	0.690568	0.0587004	0.916941	0.00963272	0.0032183	0.0702075	0.929793
cami2	marine	S9	std_R10	0.15	Species	463	274	0.520518	0.879562	12534278	13480726	10737338	266405	1530535	946448	0.97579	0.796496	0.918995	0.943363	0.311495	0.796496	0.113535	0.0197619	0.0702075	0.929793
cami2	marine	S0	std_R1	0.15	Genus	208	194	0.841346	0.902062	13004820	14197078	12790220	99644	114956	1192258	0.99227	0.900905	0.914732	0.844439	0.0886273	0.900905	0.00809716	0.00701863	0.0839791	0.916021
cami2	marine	S0	std_R1	0.15	Species	437	259	0.535469	0.903475	13004820	14197078	11396507	443751	1164562	1192258	0.962522	0.802736	0.905292	1.13651	0.380699	0.802736	0.0820283	0.0312565	0.0839791	0.916021
cami2	marine	S1	std_R1	0.15	Genus	230	221	0.869565	0.904977	13641362	14727197	13476432	33635	131295	1085835	0.99751	0.915071	0.925435	0.712164	0.0485947	0.915071	0.00891514	0.00228387	0.0737299	0.92627
cami2	marine	S1	std_R1	0.15	Species	496	303	0.550403	0.90099	13641362	14727197	11887393	314407	1439562	1085835	0.974233	0.807173	0.916302	0.972581	0.309012	0.807173	0.0977485	0.0213487	0.0737299	0.92627
cami2	marine	S2	std_R1	0.15	Genus	228	213	0.842105	0.901408	13231772	14261663	12979944	94156	157672	1029891	0.992798	0.910128	0.926488	0.74093	0.0910042	0.910128	0.0110557	0.00660204	0.0722139	0.927786
cami2	marine	S2	std_R1	0.15	Species	455	277	0.549451	0.902527	13231772	14261663	11485523	283946	1462303	1029891	0.975874	0.805342	0.91771	0.952177	0.302252	0.805342	0.102534	0.0199097	0.0722139	0.927786
cami2	marine	S3	std_R1	0.15	Genus	271	256	0.859779	0.910156	12902788	14062332	12647761	94923	160104	1159544	0.992551	0.899407	0.91602	0.835593	0.093476	0.899407	0.0113853	0.00675016	0.0824574	0.917543
cami2	marine	S3	std_R1	0.15	Species	588	384	0.585034	0.895833	12902788	14062332	11160244	328847	1413697	1159544	0.971377	0.793627	0.90588	1.07445	0.332335	0.793627	0.100531	0.023385	0.0824574	0.917543
cami2	marine	S4	std_R1	0.15	Genus	222	205	0.824324	0.892683	12257416	13427791	12027945	64991	164480	1170375	0.994626	0.89575	0.911324	0.866881	0.0824355	0.89575	0.0122492	0.00484004	0.0871607	0.912839
cami2	marine	S4	std_R1	0.15	Species	459	280	0.533769	0.875	12257416	13427791	10126522	255021	1875873	1170375	0.975435	0.754147	0.896399	1.1217	0.337255	0.754147	0.139701	0.018992	0.0871607	0.912839
cami2	marine	S5	std_R1	0.15	Genus	243	234	0.868313	0.901709	13064186	14096800	12850439	72248	141499	1032614	0.994409	0.911586	0.925621	0.736155	0.0768901	0.911586	0.0100377	0.00512513	0.0732517	0.926748
cami2	marine	S5	std_R1	0.15	Species	505	334	0.588119	0.889222	13064186	14096800	11166270	313006	1584910	1032614	0.972733	0.792114	0.915352	0.992258	0.332993	0.792114	0.11243	0.022204	0.0732517	0.926748
cami2	marine	S6	std_R1	0.15	Genus	242	230	0.863636	0.908696	13032756	14309326	12729699	94381	208676	1276570	0.99264	0.889609	0.908857	0.902445	0.0995331	0.889609	0.0145832	0.00659577	0.0892124	0.910788
cami2	marine	S6	std_R1	0.15	Species	501	329	0.578842	0.881459	13032756	14309326	10767416	385291	1880049	1276570	0.965453	0.752475	0.894008	1.20222	0.399307	0.752475	0.131386	0.0269259	0.0892124	0.910788
cami2	marine	S7	std_R1	0.15	Genus	224	208	0.830357	0.894231	12951092	14021883	12722738	83589	144765	1070791	0.993473	0.907349	0.92237	0.77262	0.0853283	0.907349	0.0103242	0.00596132	0.0763657	0.923634
cami2	marine	S7	std_R1	0.15	Species	457	285	0.551422	0.884211	12951092	14021883	11076760	286995	1587337	1070791	0.974745	0.789962	0.911851	1.00606	0.318765	0.789962	0.113204	0.0204677	0.0763657	0.923634
cami2	marine	S8	std_R1	0.15	Genus	244	236	0.868852	0.898305	13107481	14126884	12828155	114626	164700	1019403	0.991144	0.908067	0.926384	0.755523	0.106079	0.908067	0.0116586	0.00811403	0.0721605	0.92784
cami2	marine	S8	std_R1	0.15	Species	519	348	0.599229	0.893678	13107481	14126884	11395341	341181	1370959	1019403	0.97093	0.806642	0.917888	0.985245	0.335801	0.806642	0.0970461	0.0241512	0.0721605	0.92784
cami2	marine	S9	std_R1	0.15	Genus	202	195	0.866337	0.897436	12540742	13480726	12355285	44907	140550	939984	0.996379	0.916515	0.929299	0.690022	0.0624696	0.916515	0.010426	0.0033312	0.069728	0.930272
cami2	marine	S9	std_R1	0.15	Species	452	274	0.533186	0.879562	12540742	13480726	10577420	263259	1700063	939984	0.975716	0.784633	0.918386	0.951482	0.32393	0.784633	0.126111	0.0195285	0.069728	0.930272
cami2	marine	S0	std_gold	0.15	Genus	177	194	0.977401	0.891753	12462492	14197078	12404409	4485	53598	1734586	0.999639	0.87373	0.877319	1.11565	0.016034	0.87373	0.00377528	0.00031591	0.122179	0.877821
cami2	marine	S0	std_gold	0.15	Species	253	259	0.940711	0.918919	12462492	14197078	12227922	44216	190354	1734586	0.996397	0.861299	0.875768	1.15047	0.0508535	0.861299	0.013408	0.00311444	0.122179	0.877821
cami2	marine	S1	std_gold	0.15	Genus	200	221	0.99	0.895928	13159428	14727197	13092598	3654	63176	1567769	0.999721	0.889008	0.893061	0.975179	0.0170929	0.889008	0.00428975	0.000248112	0.106454	0.893546
cami2	marine	S1	std_gold	0.15	Species	294	303	0.942177	0.914191	13159428	14727197	12835279	47034	277115	1567769	0.996349	0.871536	0.89115	1.01622	0.0581298	0.871536	0.0188165	0.00319368	0.106454	0.893546
cami2	marine	S2	std_gold	0.15	Genus	196	213	0.969388	0.892019	12722373	14261663	12663181	3120	56072	1539290	0.999754	0.887918	0.891618	0.986783	0.0153948	0.887918	0.00393166	0.000218768	0.107932	0.892068
cami2	marine	S2	std_gold	0.15	Species	269	277	0.933086	0.906137	12722373	14261663	12330192	52658	339523	1539290	0.995748	0.864569	0.889016	1.03792	0.0665314	0.864569	0.0238067	0.00369228	0.107932	0.892068
cami2	marine	S3	std_gold	0.15	Genus	231	256	0.991342	0.894531	12372966	14062332	12310171	4430	58365	1689366	0.99964	0.8754	0.879327	1.09826	0.0170534	0.8754	0.00415045	0.000315026	0.120134	0.879866
cami2	marine	S3	std_gold	0.15	Species	352	384	0.985795	0.903646	12372966	14062332	12013866	67394	291706	1689366	0.994422	0.85433	0.876718	1.15515	0.0739441	0.85433	0.0207438	0.00479252	0.120134	0.879866
cami2	marine	S4	std_gold	0.15	Genus	183	205	0.978142	0.873171	11860808	13427791	11786440	3370	70998	1566983	0.999714	0.877765	0.882653	1.07153	0.0212561	0.877765	0.00528739	0.000250972	0.116697	0.883303
cami2	marine	S4	std_gold	0.15	Species	264	280	0.939394	0.885714	11860808	13427791	11474728	67056	319024	1566983	0.99419	0.854551	0.879848	1.13269	0.0824129	0.854551	0.0237585	0.00499382	0.116697	0.883303
cami2	marine	S5	std_gold	0.15	Genus	211	234	0.985782	0.888889	12543466	14096800	12482912	3297	57257	1553334	0.999736	0.885514	0.889334	1.00843	0.0167154	0.885514	0.0040617	0.000233883	0.110191	0.889809
cami2	marine	S5	std_gold	0.15	Species	319	334	0.943574	0.901198	12543466	14096800	12223864	73686	245916	1553334	0.994008	0.867138	0.887253	1.06675	0.0750379	0.867138	0.0174448	0.00522714	0.110191	0.889809
cami2	marine	S6	std_gold	0.15	Genus	207	230	0.995169	0.895652	12306991	14309326	12241738	4719	60534	2002335	0.999615	0.855508	0.859427	1.27753	0.0181407	0.855508	0.00423039	0.000329785	0.139932	0.860068
cami2	marine	S6	std_gold	0.15	Species	311	329	0.945338	0.893617	12306991	14309326	11884082	116882	306027	2002335	0.990261	0.830513	0.855806	1.36523	0.105843	0.830513	0.0213865	0.00816824	0.139932	0.860068
cami2	marine	S7	std_gold	0.15	Genus	188	208	0.978723	0.884615	12486226	14021883	12420562	3567	62097	1535657	0.999713	0.885798	0.889966	1.00352	0.0178493	0.885798	0.00442858	0.000254388	0.109519	0.890481
cami2	marine	S7	std_gold	0.15	Species	271	285	0.937269	0.891228	12486226	14021883	12127139	61912	297175	1535657	0.994921	0.864872	0.887603	1.05773	0.0720634	0.864872	0.0211937	0.00441538	0.109519	0.890481
cami2	marine	S8	std_gold	0.15	Genus	212	236	0.990566	0.889831	12539367	14126884	12479469	2829	57069	1587517	0.999773	0.883384	0.887146	1.02718	0.0157992	0.883384	0.00403974	0.000200256	0.112376	0.887624
cami2	marine	S8	std_gold	0.15	Species	324	348	0.969136	0.902299	12539367	14126884	12219598	60334	259435	1587517	0.995087	0.864989	0.885022	1.07814	0.0667596	0.864989	0.0183646	0.00427086	0.112376	0.887624
cami2	marine	S9	std_gold	0.15	Genus	177	195	0.983051	0.892308	12083375	13480726	12018259	3621	61495	1397351	0.999699	0.891514	0.895841	0.951717	0.0188178	0.891514	0.0045617	0.000268606	0.103655	0.896345
cami2	marine	S9	std_gold	0.15	Species	262	274	0.927481	0.886861	12083375	13480726	11746027	69535	267813	1397351	0.994115	0.87132	0.893684	1.01103	0.0781279	0.87132	0.0198664	0.0051581	0.103655	0.896345
cami2	plant_associated	S0	kraken2	0.15	Genus	61	78	0.540984	0.423077	8431932	11404069	7943430	12024	476478	2972137	0.998489	0.696543	0.727716	2.51218	0.166595	0.696543	0.0417814	0.00105436	0.260621	0.739379
cami2	plant_associated	S0	kraken2	0.15	Species	339	89	0.0766962	0.292135	8431932	11404069	2121660	765359	5544913	2972137	0.734896	0.186044	0.416518	3.55115	1.20556	0.186044	0.486222	0.0671128	0.260621	0.739379
cami2	plant_associated	S1	kraken2	0.15	Genus	64	79	0.46875	0.379747	8779942	13519736	7831623	26694	921625	4739794	0.996603	0.579273	0.622971	3.44341	0.288158	0.579273	0.0681689	0.00197445	0.350583	0.649417
cami2	plant_associated	S1	kraken2	0.15	Species	355	91	0.0732394	0.285714	8779942	13519736	2318137	500965	5960840	4739794	0.822296	0.171463	0.328444	4.13186	0.976607	0.171463	0.440899	0.0370543	0.350583	0.649417
cami2	plant_associated	S10	kraken2	0.15	Genus	84	96	0.571429	0.5	10631807	13964644	10052350	9943	569514	3332837	0.999012	0.719843	0.751006	2.30733	0.159363	0.719843	0.0407826	0.000712012	0.238663	0.761337
cami2	plant_associated	S10	kraken2	0.15	Species	375	120	0.106667	0.333333	10631807	13964644	3265609	819261	6546937	3332837	0.79944	0.233848	0.494906	3.25696	1.109	0.233848	0.468822	0.0586668	0.238663	0.761337
cami2	plant_associated	S11	kraken2	0.15	Genus	64	87	0.5625	0.413793	11496657	14805076	10856541	8958	631158	3308419	0.999176	0.733299	0.766436	2.17963	0.168443	0.733299	0.0426312	0.000605063	0.223465	0.776535
cami2	plant_associated	S11	kraken2	0.15	Species	375	108	0.0773333	0.268519	11496657	14805076	4242277	791681	6462699	3308419	0.842732	0.286542	0.561839	3.04933	1.03815	0.286542	0.436519	0.0534736	0.223465	0.776535
cami2	plant_associated	S12	kraken2	0.15	Genus	69	80	0.536232	0.4625	7399014	10344082	6781964	14518	602532	2945068	0.997864	0.655637	0.697229	2.78017	0.217777	0.655637	0.058249	0.00140351	0.28471	0.71529
cami2	plant_associated	S12	kraken2	0.15	Species	331	97	0.0785498	0.268041	7399014	10344082	2400138	509952	4488924	2945068	0.824764	0.23203	0.449026	3.58694	1.02455	0.23203	0.433961	0.0492989	0.28471	0.71529
cami2	plant_associated	S13	kraken2	0.15	Genus	75	93	0.546667	0.44086	10185543	13749253	9576578	8570	600395	3563710	0.999106	0.696516	0.728795	2.50061	0.167873	0.696516	0.0436675	0.000623307	0.259193	0.740807
cami2	plant_associated	S13	kraken2	0.15	Species	361	111	0.0914127	0.297297	10185543	13749253	2183612	952090	7049841	3563710	0.696371	0.158817	0.379936	3.5873	1.25456	0.158817	0.512744	0.0692467	0.259193	0.740807
cami2	plant_associated	S14	kraken2	0.15	Genus	76	97	0.644737	0.505155	9439809	14958826	7878848	15202	1545759	5519017	0.998074	0.526702	0.588067	3.68943	0.368907	0.526702	0.103334	0.00101626	0.368947	0.631053
cami2	plant_associated	S14	kraken2	0.15	Species	300	121	0.136667	0.338843	9439809	14958826	1387432	918410	7133967	5519017	0.601703	0.0927501	0.200889	4.60642	1.2859	0.0927501	0.476907	0.0613959	0.368947	0.631053
cami2	plant_associated	S15	kraken2	0.15	Genus	83	103	0.614458	0.495146	7939330	11535658	7389321	9024	540985	3596328	0.99878	0.640563	0.672634	2.9874	0.181587	0.640563	0.0468968	0.00078227	0.311758	0.688242
cami2	plant_associated	S15	kraken2	0.15	Species	350	127	0.12	0.330709	7939330	11535658	1178180	677586	6083564	3596328	0.634875	0.102134	0.246765	3.98948	1.18367	0.102134	0.52737	0.0587384	0.311758	0.688242
cami2	plant_associated	S16	kraken2	0.15	Genus	92	106	0.586957	0.509434	7088058	10492062	6472542	11502	604014	3404004	0.998226	0.616899	0.655345	3.14944	0.229519	0.616899	0.0575687	0.00109626	0.324436	0.675564
cami2	plant_associated	S16	kraken2	0.15	Species	363	133	0.123967	0.338346	7088058	10492062	1109546	772126	5206386	3404004	0.58966	0.105751	0.245826	4.24055	1.32063	0.105751	0.496221	0.0735914	0.324436	0.675564
cami2	plant_associated	S17	kraken2	0.15	Genus	73	93	0.547945	0.430108	10025981	13620160	9381354	12247	632380	3594179	0.998696	0.688784	0.723003	2.55237	0.177394	0.688784	0.0464297	0.000899182	0.263887	0.736113
cami2	plant_associated	S17	kraken2	0.15	Species	383	115	0.0861619	0.286957	10025981	13620160	1837037	1015968	7172976	3594179	0.643895	0.134876	0.338237	3.69583	1.32085	0.134876	0.526644	0.074593	0.263887	0.736113
cami2	plant_associated	S18	kraken2	0.15	Genus	79	96	0.56962	0.46875	9057104	12764683	8304272	11420	741412	3707579	0.998627	0.650566	0.69134	2.83939	0.225287	0.650566	0.0580831	0.000894656	0.290456	0.709544
cami2	plant_associated	S18	kraken2	0.15	Species	381	120	0.0944882	0.3	9057104	12764683	2339950	739654	5977500	3707579	0.759822	0.183314	0.386927	3.76305	1.14894	0.183314	0.468284	0.0579453	0.290456	0.709544
cami2	plant_associated	S19	kraken2	0.15	Genus	71	89	0.549296	0.438202	8539172	13041833	7633721	8145	897306	4502661	0.998934	0.585326	0.628995	3.37633	0.269101	0.585326	0.0688021	0.000624529	0.345248	0.654752
cami2	plant_associated	S19	kraken2	0.15	Species	376	110	0.0851064	0.290909	8539172	13041833	2345223	485662	5708287	4502661	0.828442	0.179823	0.342474	4.07475	0.967518	0.179823	0.437691	0.0372388	0.345248	0.654752
cami2	plant_associated	S2	kraken2	0.15	Genus	56	71	0.517857	0.408451	8188503	11108522	7705560	29458	453485	2920019	0.996192	0.693662	0.72519	2.54538	0.179609	0.693662	0.0408232	0.00265184	0.262863	0.737137
cami2	plant_associated	S2	kraken2	0.15	Species	338	81	0.0621302	0.259259	8188503	11108522	2045088	745405	5398010	2920019	0.732877	0.184101	0.411892	3.57054	1.20477	0.184101	0.485934	0.0671021	0.262863	0.737137
cami2	plant_associated	S3	kraken2	0.15	Genus	82	97	0.609756	0.515464	7546362	10764712	7015245	12127	518990	3218350	0.998274	0.651689	0.685511	2.8872	0.196455	0.651689	0.0482122	0.00112655	0.298972	0.701028
cami2	plant_associated	S3	kraken2	0.15	Species	367	130	0.114441	0.323077	7546362	10764712	1672316	732775	5141271	3218350	0.695323	0.155352	0.34194	3.91911	1.22836	0.155352	0.477604	0.068072	0.298972	0.701028
cami2	plant_associated	S4	kraken2	0.15	Genus	87	98	0.574713	0.510204	7231365	11093542	6510456	16933	703976	3862177	0.997406	0.586869	0.627657	3.39668	0.263366	0.586869	0.0634582	0.00152638	0.348146	0.651854
cami2	plant_associated	S4	kraken2	0.15	Species	375	128	0.117333	0.34375	7231365	11093542	2027443	402169	4801753	3862177	0.834472	0.182759	0.34424	4.0786	0.945285	0.182759	0.432842	0.0362525	0.348146	0.651854
cami2	plant_associated	S5	kraken2	0.15	Genus	64	82	0.515625	0.402439	8671587	11864479	8219199	14345	438043	3192892	0.998258	0.692757	0.720218	2.57553	0.153508	0.692757	0.0369205	0.00120907	0.269114	0.730886
cami2	plant_associated	S5	kraken2	0.15	Species	315	99	0.0857143	0.272727	8671587	11864479	2212061	884113	5575413	3192892	0.71445	0.186444	0.409266	3.66831	1.24629	0.186444	0.469925	0.0745176	0.269114	0.730886
cami2	plant_associated	S6	kraken2	0.15	Genus	81	93	0.506173	0.44086	10696924	14297667	10096262	9879	590783	3600743	0.999022	0.706148	0.737115	2.43431	0.167735	0.706148	0.0413202	0.000690952	0.251841	0.748159
cami2	plant_associated	S6	kraken2	0.15	Species	385	116	0.103896	0.344828	10696924	14297667	3181307	976096	6539521	3600743	0.765215	0.222505	0.469077	3.45858	1.19201	0.222505	0.457384	0.0682696	0.251841	0.748159
cami2	plant_associated	S7	kraken2	0.15	Genus	87	99	0.563218	0.494949	9936434	13194759	9401615	10367	524452	3258325	0.998899	0.712526	0.742627	2.3755	0.153032	0.712526	0.039747	0.000785691	0.246941	0.753059
cami2	plant_associated	S7	kraken2	0.15	Species	374	133	0.122995	0.345865	9936434	13194759	1677314	1009606	7249514	3258325	0.624252	0.12712	0.339837	3.56675	1.34428	0.12712	0.549424	0.0765157	0.246941	0.753059
cami2	plant_associated	S8	kraken2	0.15	Genus	77	100	0.61039	0.47	10605623	13647560	10027642	9319	568662	3041937	0.999072	0.734757	0.767251	2.1697	0.163669	0.734757	0.0416677	0.000682833	0.222892	0.777108
cami2	plant_associated	S8	kraken2	0.15	Species	362	123	0.127072	0.373984	10605623	13647560	3923673	620234	6061716	3041937	0.863502	0.2875	0.563292	2.97507	0.969035	0.2875	0.444161	0.0454465	0.222892	0.777108
cami2	plant_associated	S9	kraken2	0.15	Genus	71	88	0.549296	0.443182	11329401	14551575	10753010	8888	567503	3222174	0.999174	0.738958	0.769436	2.145	0.152118	0.738958	0.0389994	0.000610793	0.221431	0.778569
cami2	plant_associated	S9	kraken2	0.15	Species	382	106	0.0811518	0.292453	11329401	14551575	3936515	832403	6560483	3222174	0.825452	0.270522	0.549893	3.06618	1.0733	0.270522	0.450843	0.0572036	0.221431	0.778569
inSilico	Assorted_Genomes_225	S0	kraken2	0.15	Genus	132	138	1	0.956522	3313175	3333254	2898907	171	414097	20079	0.999941	0.869693	0.993121	0.378278	0.324063	0.869693	0.124232	5.13e-05	0.00602384	0.993976
inSilico	Assorted_Genomes_225	S0	kraken2	0.15	Species	155	170	0.993548	0.905882	3313175	3333254	2112603	223	1200349	20079	0.999894	0.633796	0.990585	0.614299	0.560085	0.633796	0.360113	6.69e-05	0.00602384	0.993976
inSilico	Assorted_Genomes_225	S1	kraken2	0.15	Genus	128	137	1	0.934307	3321443	3333231	3081810	342	239291	11788	0.999889	0.924571	0.99619	0.208151	0.176323	0.924571	0.0717895	0.000102603	0.00353651	0.996463
inSilico	Assorted_Genomes_225	S1	kraken2	0.15	Species	153	169	1	0.905325	3321443	3333231	2316988	370	1004085	11788	0.99984	0.695118	0.994938	0.437672	0.405843	0.695118	0.301235	0.000111003	0.00353651	0.996463
inSilico	Assorted_Genomes_225	S2	kraken2	0.15	Genus	131	137	1	0.956204	3323544	3333238	2861197	78	462269	9694	0.999973	0.858384	0.996623	0.362306	0.336132	0.858384	0.138685	2.34e-05	0.00290828	0.997092
inSilico	Assorted_Genomes_225	S2	kraken2	0.15	Species	156	169	1	0.923077	3323544	3333238	1733219	106	1590219	9694	0.999939	0.519981	0.994438	0.700777	0.674602	0.519981	0.477079	3.18e-05	0.00290828	0.997092
inSilico	Assorted_Genomes_225	S3	kraken2	0.15	Genus	133	138	1	0.963768	3320716	3333239	2972457	167	348092	12523	0.999944	0.891762	0.995805	0.290609	0.256796	0.891762	0.104431	5.01e-05	0.00375701	0.996243
inSilico	Assorted_Genomes_225	S3	kraken2	0.15	Species	157	170	1	0.923529	3320716	3333239	1679151	222	1641343	12523	0.999868	0.50376	0.992597	0.678744	0.644931	0.50376	0.492417	6.66e-05	0.00375701	0.996243
inSilico	Assorted_Genomes_225	S4	kraken2	0.15	Genus	131	137	0.992366	0.948905	3322605	3333253	3031842	122	290641	10648	0.99996	0.909575	0.9965	0.254699	0.225948	0.909575	0.0871944	3.66e-05	0.00319448	0.996806
inSilico	Assorted_Genomes_225	S4	kraken2	0.15	Species	156	169	0.99359	0.91716	3322605	3333253	1708540	181	1613884	10648	0.999894	0.512574	0.993806	0.65184	0.62309	0.512574	0.484177	5.43e-05	0.00319448	0.996806
inSilico	Assorted_Genomes_225	S5	kraken2	0.15	Genus	130	139	1	0.935252	3318890	3333250	2308410	760	1009720	14360	0.999671	0.69254	0.993818	0.756077	0.717304	0.69254	0.302924	0.000228006	0.00430811	0.995692
inSilico	Assorted_Genomes_225	S5	kraken2	0.15	Species	158	171	0.993671	0.918129	3318890	3333250	1062810	828	2255252	14360	0.999222	0.318851	0.986669	1.12993	1.09116	0.318851	0.676593	0.000248406	0.00430811	0.995692
inSilico	Assorted_Genomes_225	S6	kraken2	0.15	Genus	131	138	1	0.949275	3299547	3333258	3099066	143	200338	33711	0.999954	0.929741	0.989239	0.254548	0.163526	0.929741	0.0601028	4.29e-05	0.0101135	0.989886
inSilico	Assorted_Genomes_225	S6	kraken2	0.15	Species	155	170	0.993548	0.905882	3299547	3333258	1219725	214	2079608	33711	0.999825	0.365926	0.973105	0.818534	0.727512	0.365926	0.623897	6.42e-05	0.0101135	0.989886
inSilico	Assorted_Genomes_225	S7	kraken2	0.15	Genus	130	139	0.992308	0.928058	3324746	3333280	2984304	125	340317	8534	0.999958	0.895306	0.997149	0.278731	0.255689	0.895306	0.102097	3.75e-05	0.00256024	0.99744
inSilico	Assorted_Genomes_225	S7	kraken2	0.15	Species	150	171	0.993333	0.871345	3324746	3333280	2210887	169	1113690	8534	0.999924	0.663277	0.996155	0.510866	0.487824	0.663277	0.334112	5.07e-05	0.00256024	0.99744
inSilico	Assorted_Genomes_225	S8	kraken2	0.15	Genus	129	138	1	0.934783	3327282	3333271	2895091	437	431754	5989	0.999849	0.868544	0.997936	0.392188	0.376018	0.868544	0.129529	0.000131102	0.00179673	0.998203
inSilico	Assorted_Genomes_225	S8	kraken2	0.15	Species	153	170	0.993464	0.894118	3327282	3333271	907999	571	2418712	5989	0.999372	0.272405	0.993447	0.988649	0.972478	0.272405	0.725627	0.000171303	0.00179673	0.998203
inSilico	Assorted_Genomes_225	S9	kraken2	0.15	Genus	130	139	0.992308	0.928058	3299420	3333237	3081813	230	217377	33817	0.999925	0.924571	0.989146	0.302914	0.211605	0.924571	0.065215	6.9e-05	0.0101454	0.989855
inSilico	Assorted_Genomes_225	S9	kraken2	0.15	Species	154	171	0.987013	0.888889	3299420	3333237	1186541	372	2112507	33817	0.999687	0.355973	0.972289	0.871852	0.780544	0.355973	0.63377	0.000111603	0.0101454	0.989855
cami2	strain	S0	rspc_1-step	0.15	Genus	24	14	0.583333	1	6126050	6136535	2691966	2188	3431896	10485	0.999188	0.438679	0.99612	1.73614	1.72076	0.438679	0.559256	0.000356553	0.00170862	0.998291
cami2	strain	S0	rspc_1-step	0.15	Species	72	20	0.194444	0.7	6126050	6136535	304776	28224	5793050	10485	0.915243	0.0496658	0.966742	2.15909	2.14372	0.0496658	0.944026	0.00459934	0.00170862	0.998291
cami2	strain	S1	rspc_1-step	0.15	Genus	26	14	0.538462	1	5199685	5211345	3182552	1421	2015712	11660	0.999554	0.610697	0.99635	1.30416	1.28403	0.610697	0.386793	0.000272674	0.00223743	0.997763
cami2	strain	S1	rspc_1-step	0.15	Species	70	20	0.2	0.7	5199685	5211345	284204	22824	4892657	11660	0.925662	0.0545356	0.96059	1.89318	1.87304	0.0545356	0.938847	0.00437968	0.00223743	0.997763
cami2	strain	S10	rspc_1-step	0.15	Genus	27	14	0.518519	1	6305695	6318066	3922176	2484	2381035	12371	0.999367	0.620787	0.996856	1.28869	1.27107	0.620787	0.376861	0.000393158	0.00195804	0.998042
cami2	strain	S10	rspc_1-step	0.15	Species	68	20	0.176471	0.6	6305695	6318066	351795	51772	5902128	12371	0.871714	0.0556808	0.966029	1.91621	1.89858	0.0556808	0.934167	0.00819428	0.00195804	0.998042
cami2	strain	S11	rspc_1-step	0.15	Genus	21	14	0.619048	0.928571	6117306	6122962	2690989	1709	3424608	5656	0.999365	0.439491	0.997903	1.80063	1.79232	0.439491	0.559306	0.000279113	0.000923736	0.999076
cami2	strain	S11	rspc_1-step	0.15	Species	65	20	0.215385	0.7	6117306	6122962	218896	11428	5886982	5656	0.950383	0.03575	0.974812	2.21707	2.20876	0.03575	0.96146	0.00186642	0.000923736	0.999076
cami2	strain	S12	rspc_1-step	0.15	Genus	29	14	0.482759	1	6405714	6423669	3167201	4135	3234378	17955	0.998696	0.493052	0.994363	1.61496	1.58981	0.493052	0.503509	0.000643713	0.00279513	0.997205
cami2	strain	S12	rspc_1-step	0.15	Species	81	20	0.160494	0.65	6405714	6423669	327471	14006	6064237	17955	0.958984	0.0509788	0.948021	2.06933	2.04417	0.0509788	0.944046	0.00218037	0.00279513	0.997205
cami2	strain	S13	rspc_1-step	0.15	Genus	20	14	0.7	1	6179671	6184328	2859431	3873	3316367	4657	0.998647	0.462367	0.998374	1.66021	1.65343	0.462367	0.536253	0.00062626	0.000753033	0.999247
cami2	strain	S13	rspc_1-step	0.15	Species	61	20	0.180328	0.55	6179671	6184328	330783	11216	5837672	4657	0.967205	0.0534873	0.986117	2.07859	2.07181	0.0534873	0.943946	0.00181362	0.000753033	0.999247
cami2	strain	S14	rspc_1-step	0.15	Genus	29	14	0.482759	1	6299993	6310990	3629420	3990	2666583	10997	0.998902	0.575095	0.996979	1.40964	1.39395	0.575095	0.42253	0.00063223	0.00174252	0.998257
cami2	strain	S14	rspc_1-step	0.15	Species	88	20	0.170455	0.75	6299993	6310990	295698	15276	5989019	10997	0.950877	0.0468545	0.964144	1.95218	1.9365	0.0468545	0.948982	0.00242054	0.00174252	0.998257
cami2	strain	S15	rspc_1-step	0.15	Genus	23	14	0.608696	1	5952434	5974015	3433085	3054	2516295	21581	0.999111	0.57467	0.993753	1.4147	1.38219	0.57467	0.421207	0.000511214	0.00361248	0.996388
cami2	strain	S15	rspc_1-step	0.15	Species	75	20	0.173333	0.65	5952434	5974015	322746	23761	5605927	21581	0.931427	0.054025	0.937324	1.96308	1.93057	0.054025	0.938385	0.00397739	0.00361248	0.996388
cami2	strain	S16	rspc_1-step	0.15	Genus	22	14	0.636364	1	6399652	6407955	3915004	1674	2482974	8303	0.999573	0.61096	0.997884	1.29481	1.28315	0.61096	0.387483	0.000261238	0.00129573	0.998704
cami2	strain	S16	rspc_1-step	0.15	Species	58	20	0.206897	0.6	6399652	6407955	322195	9017	6068440	8303	0.972776	0.0502805	0.974877	1.86466	1.853	0.0502805	0.947017	0.00140716	0.00129573	0.998704
cami2	strain	S17	rspc_1-step	0.15	Genus	21	14	0.666667	1	5802910	5808925	3169302	1327	2632281	6015	0.999581	0.545592	0.998106	1.47703	1.46771	0.545592	0.453144	0.000228442	0.00103548	0.998965
cami2	strain	S17	rspc_1-step	0.15	Species	65	20	0.215385	0.7	5802910	5808925	317063	10323	5475524	6015	0.968468	0.054582	0.981382	1.98043	1.97111	0.054582	0.942605	0.00177709	0.00103548	0.998965
cami2	strain	S18	rspc_1-step	0.15	Genus	20	14	0.7	1	5984624	5991774	2365990	1325	3617309	7150	0.99944	0.394873	0.996987	1.78394	1.7732	0.394873	0.603713	0.000221137	0.0011933	0.998807
cami2	strain	S18	rspc_1-step	0.15	Species	55	20	0.236364	0.65	5984624	5991774	340293	18173	5626158	7150	0.949303	0.0567934	0.979421	2.14452	2.13378	0.0567934	0.93898	0.00303299	0.0011933	0.998807
cami2	strain	S19	rspc_1-step	0.15	Genus	18	14	0.777778	1	6031921	6040485	3743227	1495	2287199	8564	0.999601	0.61969	0.997717	1.31139	1.29863	0.61969	0.378645	0.000247497	0.00141777	0.998582
cami2	strain	S19	rspc_1-step	0.15	Species	42	20	0.309524	0.65	6031921	6040485	305408	8362	5718151	8564	0.97335	0.0505602	0.972724	1.88962	1.87686	0.0505602	0.946638	0.00138433	0.00141777	0.998582
cami2	strain	S2	rspc_1-step	0.15	Genus	20	14	0.7	1	6084791	6098835	3417868	1385	2665538	14044	0.999595	0.560413	0.995908	1.5602	1.53948	0.560413	0.437057	0.000227093	0.00230273	0.997697
cami2	strain	S2	rspc_1-step	0.15	Species	44	20	0.272727	0.6	6084791	6098835	328157	10368	5746266	14044	0.969373	0.0538065	0.95896	2.07859	2.05787	0.0538065	0.942191	0.0017	0.00230273	0.997697
cami2	strain	S20	rspc_1-step	0.15	Genus	21	14	0.666667	1	6275522	6281262	3784410	1588	2489524	5740	0.999581	0.602492	0.998486	1.33577	1.32755	0.602492	0.396341	0.000252815	0.000913829	0.999086
cami2	strain	S20	rspc_1-step	0.15	Species	60	20	0.233333	0.7	6275522	6281262	457352	9914	5808256	5740	0.978783	0.0728121	0.987605	1.87606	1.86783	0.0728121	0.924696	0.00157835	0.000913829	0.999086
cami2	strain	S21	rspc_1-step	0.15	Genus	21	14	0.666667	1	6550092	6554225	2176825	1103	4372164	4133	0.999494	0.332125	0.998105	1.95962	1.95394	0.332125	0.667076	0.000168288	0.000630586	0.999369
cami2	strain	S21	rspc_1-step	0.15	Species	36	20	0.305556	0.55	6550092	6554225	255604	6126	6288362	4133	0.976594	0.0389984	0.984088	2.25888	2.2532	0.0389984	0.959436	0.000934664	0.000630586	0.999369
cami2	strain	S22	rspc_1-step	0.15	Genus	21	14	0.666667	1	6050433	6055845	2661815	1627	3386991	5412	0.999389	0.439545	0.997971	1.67281	1.66476	0.439545	0.559293	0.000268666	0.000893682	0.999106
cami2	strain	S22	rspc_1-step	0.15	Species	44	20	0.25	0.55	6050433	6055845	281363	5007	5764063	5412	0.982516	0.0464614	0.981128	2.07036	2.06231	0.0464614	0.951818	0.000826805	0.000893682	0.999106
cami2	strain	S23	rspc_1-step	0.15	Genus	22	14	0.636364	1	6041808	6065477	3951808	1622	2088378	23669	0.99959	0.651525	0.994046	1.42526	1.39014	0.651525	0.344306	0.000267415	0.00390225	0.996098
cami2	strain	S23	rspc_1-step	0.15	Species	57	20	0.192982	0.55	6041808	6065477	174566	33540	5833702	23669	0.838832	0.0287803	0.880601	2.0901	2.05498	0.0287803	0.961788	0.00552966	0.00390225	0.996098
cami2	strain	S24	rspc_1-step	0.15	Genus	19	14	0.736842	1	6356418	6360376	3166301	801	3189316	3958	0.999747	0.497817	0.998752	1.56459	1.55899	0.497817	0.501435	0.000125936	0.00062229	0.999378
cami2	strain	S24	rspc_1-step	0.15	Species	37	20	0.324324	0.6	6356418	6360376	249529	5725	6101164	3958	0.977571	0.0392318	0.984386	2.02937	2.02377	0.0392318	0.959246	0.000900104	0.00062229	0.999378
cami2	strain	S25	rspc_1-step	0.15	Genus	23	14	0.608696	1	5266490	5272111	3552316	1816	1712358	5621	0.999489	0.673794	0.99842	1.18889	1.1793	0.673794	0.324796	0.000344454	0.00106618	0.998934
cami2	strain	S25	rspc_1-step	0.15	Species	66	20	0.19697	0.65	5266490	5272111	308098	58562	4899830	5621	0.840283	0.0584392	0.982083	1.89036	1.88076	0.0584392	0.929387	0.0111079	0.00106618	0.998934
cami2	strain	S26	rspc_1-step	0.15	Genus	21	14	0.666667	1	5930863	5945193	3507436	1522	2421905	14330	0.999566	0.589962	0.995931	1.39269	1.371	0.589962	0.407372	0.000256005	0.00241035	0.99759
cami2	strain	S26	rspc_1-step	0.15	Species	63	20	0.206349	0.65	5930863	5945193	371544	17038	5542281	14330	0.956153	0.0624949	0.962864	1.94104	1.91935	0.0624949	0.932229	0.00286584	0.00241035	0.99759
cami2	strain	S27	rspc_1-step	0.15	Genus	20	14	0.7	1	6074401	6081376	3563579	2463	2508359	6975	0.999309	0.585982	0.998047	1.36309	1.35277	0.585982	0.412466	0.000405007	0.00114694	0.998853
cami2	strain	S27	rspc_1-step	0.15	Species	59	20	0.220339	0.65	6074401	6081376	327934	12183	5734284	6975	0.96418	0.0539243	0.979173	1.90794	1.89761	0.0539243	0.942925	0.00200333	0.00114694	0.998853
cami2	strain	S28	rspc_1-step	0.15	Genus	22	14	0.636364	1	6399740	6410148	3941703	1640	2456397	10408	0.999584	0.614916	0.997366	1.32218	1.30757	0.614916	0.383204	0.000255844	0.00162368	0.998376
cami2	strain	S28	rspc_1-step	0.15	Species	55	20	0.236364	0.65	6399740	6410148	167912	10388	6221440	10408	0.941739	0.0261947	0.941633	1.92182	1.90721	0.0261947	0.970561	0.00162056	0.00162368	0.998376
cami2	strain	S29	rspc_1-step	0.15	Genus	19	14	0.736842	1	6224297	6230031	2726607	1096	3496594	5734	0.999598	0.437655	0.997901	1.74534	1.73705	0.437655	0.561248	0.000175922	0.000920381	0.99908
cami2	strain	S29	rspc_1-step	0.15	Species	39	20	0.282051	0.55	6224297	6230031	321275	9672	5893350	5734	0.970775	0.0515688	0.982465	2.14244	2.13415	0.0515688	0.945958	0.00155248	0.000920381	0.99908
cami2	strain	S3	rspc_1-step	0.15	Genus	20	14	0.7	1	6467975	6476522	3208656	2695	3256624	8547	0.999161	0.495429	0.997343	1.58297	1.57109	0.495429	0.502835	0.000416118	0.00131969	0.99868
cami2	strain	S3	rspc_1-step	0.15	Species	60	20	0.216667	0.65	6467975	6476522	384040	79438	6004497	8547	0.828605	0.0592973	0.978229	2.1139	2.10202	0.0592973	0.927118	0.0122655	0.00131969	0.99868
cami2	strain	S30	rspc_1-step	0.15	Genus	24	14	0.583333	1	6312564	6321446	3198851	1661	3112052	8882	0.999481	0.506032	0.997231	1.57374	1.5611	0.506032	0.492301	0.000262756	0.00140506	0.998595
cami2	strain	S30	rspc_1-step	0.15	Species	56	20	0.214286	0.6	6312564	6321446	220167	12006	6080391	8882	0.948289	0.0348286	0.961222	2.05804	2.04539	0.0348286	0.961867	0.00189925	0.00140506	0.998595
cami2	strain	S31	rspc_1-step	0.15	Genus	21	14	0.666667	1	6416450	6421365	3918527	2067	2495856	4915	0.999473	0.610233	0.998747	1.28959	1.28271	0.610233	0.38868	0.000321894	0.000765414	0.999235
cami2	strain	S31	rspc_1-step	0.15	Species	43	20	0.27907	0.6	6416450	6421365	320348	5118	6090984	4915	0.984275	0.0498878	0.984889	1.85374	1.84685	0.0498878	0.94855	0.000797027	0.000765414	0.999235
cami2	strain	S32	rspc_1-step	0.15	Genus	20	14	0.7	1	6389614	6394606	3403844	2508	2983262	4992	0.999264	0.532299	0.998536	1.6432	1.63618	0.532299	0.466528	0.000392206	0.000780658	0.999219
cami2	strain	S32	rspc_1-step	0.15	Species	35	20	0.314286	0.55	6389614	6394606	283164	5102	6101348	4992	0.982301	0.0442817	0.982676	2.13447	2.12744	0.0442817	0.95414	0.00079786	0.000780658	0.999219
cami2	strain	S33	rspc_1-step	0.15	Genus	23	14	0.608696	1	6530146	6540562	3762358	2191	2765597	10416	0.999418	0.575235	0.997239	1.3834	1.36907	0.575235	0.422838	0.000334987	0.00159252	0.998407
cami2	strain	S33	rspc_1-step	0.15	Species	90	20	0.144444	0.65	6530146	6540562	336249	16709	6177188	10416	0.95266	0.0514098	0.969954	1.92499	1.91065	0.0514098	0.944443	0.00255467	0.00159252	0.998407
cami2	strain	S34	rspc_1-step	0.15	Genus	21	14	0.666667	1	5801372	5805424	3870956	1674	1928742	4052	0.999568	0.666783	0.998954	1.17146	1.16518	0.666783	0.332231	0.000288351	0.000697968	0.999302
cami2	strain	S34	rspc_1-step	0.15	Species	43	20	0.27907	0.6	5801372	5805424	536331	3963	5261078	4052	0.992665	0.0923845	0.992502	1.74901	1.74273	0.0923845	0.906235	0.000682637	0.000697968	0.999302
cami2	strain	S35	rspc_1-step	0.15	Genus	21	14	0.666667	1	6165391	6175673	3770625	1597	2393169	10282	0.999577	0.610561	0.997281	1.30411	1.28912	0.610561	0.387515	0.000258595	0.00166492	0.998335
cami2	strain	S35	rspc_1-step	0.15	Species	52	20	0.25	0.65	6165391	6175673	469355	15323	5680713	10282	0.968385	0.0760006	0.978563	1.85645	1.84146	0.0760006	0.919853	0.00248119	0.00166492	0.998335
cami2	strain	S36	rspc_1-step	0.15	Genus	19	14	0.736842	1	6295247	6305631	3055124	1569	3238554	10384	0.999487	0.484507	0.996613	1.58141	1.56659	0.484507	0.513597	0.000248825	0.00164678	0.998353
cami2	strain	S36	rspc_1-step	0.15	Species	58	20	0.241379	0.7	6295247	6305631	373107	12847	5909293	10384	0.966714	0.0591704	0.972922	2.02106	2.00624	0.0591704	0.937145	0.00203739	0.00164678	0.998353
cami2	strain	S37	rspc_1-step	0.15	Genus	21	14	0.666667	1	6217295	6223227	3735304	1000	2480991	5932	0.999732	0.60022	0.998414	1.39083	1.38225	0.60022	0.398666	0.000160688	0.000953203	0.999047
cami2	strain	S37	rspc_1-step	0.15	Species	48	20	0.270833	0.65	6217295	6223227	311557	15649	5890089	5932	0.952174	0.0500636	0.981316	1.95981	1.95123	0.0500636	0.946469	0.00251461	0.000953203	0.999047
cami2	strain	S38	rspc_1-step	0.15	Genus	22	14	0.636364	1	5962972	5981152	3663189	2381	2297402	18180	0.99935	0.612455	0.995062	1.32629	1.29893	0.612455	0.384107	0.000398084	0.00303955	0.99696
cami2	strain	S38	rspc_1-step	0.15	Species	74	20	0.175676	0.65	5962972	5981152	324154	18450	5620368	18180	0.946148	0.0541959	0.946894	1.90604	1.87868	0.0541959	0.93968	0.00308469	0.00303955	0.99696
cami2	strain	S39	rspc_1-step	0.15	Genus	22	14	0.636364	1	6411001	6419074	3072388	1839	3336774	8073	0.999402	0.478634	0.997379	1.61933	1.60801	0.478634	0.519822	0.00028649	0.00125766	0.998742
cami2	strain	S39	rspc_1-step	0.15	Species	67	20	0.208955	0.7	6411001	6419074	313415	7428	6090158	8073	0.976848	0.0488256	0.974889	2.0561	2.04478	0.0488256	0.94876	0.00115718	0.00125766	0.998742
cami2	strain	S4	rspc_1-step	0.15	Genus	22	14	0.636364	1	5978663	5994875	3576949	1516	2400198	16212	0.999576	0.596668	0.995488	1.35574	1.3314	0.596668	0.400375	0.000252883	0.00270431	0.997296
cami2	strain	S4	rspc_1-step	0.15	Species	75	20	0.186667	0.7	5978663	5994875	387914	18711	5572038	16212	0.953985	0.0647076	0.959884	1.91065	1.88631	0.0647076	0.929467	0.00312117	0.00270431	0.997296
cami2	strain	S40	rspc_1-step	0.15	Genus	20	14	0.7	1	6228398	6233741	3415179	2590	2810629	5343	0.999242	0.547854	0.998438	1.52013	1.51242	0.547854	0.450874	0.000415481	0.00085711	0.999143
cami2	strain	S40	rspc_1-step	0.15	Species	58	20	0.224138	0.65	6228398	6233741	284374	7580	5936444	5343	0.974037	0.0456185	0.981558	2.02877	2.02106	0.0456185	0.952308	0.00121596	0.00085711	0.999143
cami2	strain	S41	rspc_1-step	0.15	Genus	21	14	0.666667	1	6089519	6096904	3019193	1225	3069101	7385	0.999594	0.495201	0.99756	1.63368	1.62277	0.495201	0.503387	0.000200922	0.00121127	0.998789
cami2	strain	S41	rspc_1-step	0.15	Species	58	20	0.224138	0.65	6089519	6096904	248089	7404	5834026	7385	0.971021	0.040691	0.971093	2.09629	2.08539	0.040691	0.956883	0.00121439	0.00121127	0.998789
cami2	strain	S42	rspc_1-step	0.15	Genus	21	14	0.666667	1	6171663	6176789	3694488	932	2476243	5126	0.999748	0.598124	0.998614	1.55018	1.54271	0.598124	0.400895	0.000150887	0.000829881	0.99917
cami2	strain	S42	rspc_1-step	0.15	Species	45	20	0.266667	0.6	6171663	6176789	237979	6386	5927298	5126	0.973867	0.0385279	0.978914	2.11684	2.10937	0.0385279	0.959608	0.00103387	0.000829881	0.99917
cami2	strain	S43	rspc_1-step	0.15	Genus	22	14	0.636364	1	6289052	6434250	3367791	9301	2911960	145198	0.997246	0.523416	0.958668	1.68509	1.48199	0.523416	0.452572	0.00144555	0.0225664	0.977434
cami2	strain	S43	rspc_1-step	0.15	Species	57	20	0.22807	0.65	6289052	6434250	256418	457395	5575239	145198	0.359223	0.039852	0.638466	2.72579	2.52269	0.039852	0.866494	0.0710875	0.0225664	0.977434
cami2	strain	S44	rspc_1-step	0.15	Genus	25	14	0.56	1	5829921	5860203	3232190	5149	2592582	30282	0.998409	0.551549	0.990718	1.49134	1.44483	0.551549	0.442405	0.000878639	0.0051674	0.994833
cami2	strain	S44	rspc_1-step	0.15	Species	95	20	0.136842	0.65	5829921	5860203	303506	33388	5493027	30282	0.900895	0.051791	0.909278	2.02965	1.98314	0.051791	0.937344	0.00569741	0.0051674	0.994833
cami2	strain	S45	rspc_1-step	0.15	Genus	22	14	0.636364	1	6382074	6390145	1764152	2116	4615806	8071	0.998802	0.276074	0.995446	2.12715	2.11578	0.276074	0.722332	0.000331135	0.00126304	0.998737
cami2	strain	S45	rspc_1-step	0.15	Species	62	20	0.209677	0.65	6382074	6390145	264023	26258	6091793	8071	0.909543	0.0413172	0.970337	2.39213	2.38076	0.0413172	0.953311	0.00410914	0.00126304	0.998737
cami2	strain	S46	rspc_1-step	0.15	Genus	21	14	0.666667	1	6441020	6445115	3939153	990	2500877	4095	0.999749	0.611184	0.998962	1.29351	1.2878	0.611184	0.388027	0.000153605	0.000635365	0.999365
cami2	strain	S46	rspc_1-step	0.15	Species	41	20	0.292683	0.6	6441020	6445115	122519	3082	6315419	4095	0.975462	0.0190096	0.967658	1.88829	1.88257	0.0190096	0.979877	0.000478192	0.000635365	0.999365
cami2	strain	S47	rspc_1-step	0.15	Genus	19	14	0.736842	1	6244538	6249497	3091730	1472	3151336	4959	0.999524	0.494717	0.998399	1.56699	1.55985	0.494717	0.504254	0.000235539	0.000793504	0.999206
cami2	strain	S47	rspc_1-step	0.15	Species	50	20	0.24	0.6	6244538	6249497	412487	4104	5827947	4959	0.990149	0.0660032	0.988121	1.99907	1.99193	0.0660032	0.932547	0.000656693	0.000793504	0.999206
cami2	strain	S48	rspc_1-step	0.15	Genus	26	14	0.538462	1	6377415	6395589	4129658	6944	2240813	18174	0.998321	0.645704	0.995618	1.24528	1.2197	0.645704	0.350369	0.00108575	0.00284165	0.997158
cami2	strain	S48	rspc_1-step	0.15	Species	103	20	0.135922	0.7	6377415	6395589	355517	19895	6002003	18174	0.947005	0.0555878	0.951366	1.85159	1.82602	0.0555878	0.93846	0.00311074	0.00284165	0.997158
cami2	strain	S49	rspc_1-step	0.15	Genus	21	14	0.666667	1	4949780	4958087	2744084	1023	2204673	8307	0.999627	0.553456	0.996982	1.47435	1.45928	0.553456	0.444662	0.00020633	0.00167544	0.998325
cami2	strain	S49	rspc_1-step	0.15	Species	46	20	0.282609	0.65	4949780	4958087	340778	16362	4592640	8307	0.954186	0.0687318	0.976204	1.98383	1.96875	0.0687318	0.926293	0.00330006	0.00167544	0.998325
cami2	strain	S5	rspc_1-step	0.15	Genus	20	14	0.7	1	6163280	6173274	2969537	1369	3192374	9994	0.999539	0.481031	0.996646	1.60818	1.59361	0.481031	0.517128	0.000221762	0.00161891	0.998381
cami2	strain	S5	rspc_1-step	0.15	Species	55	20	0.236364	0.65	6163280	6173274	322051	19184	5822045	9994	0.943781	0.0521686	0.969902	2.06013	2.04556	0.0521686	0.943105	0.00310759	0.00161891	0.998381
cami2	strain	S50	rspc_1-step	0.15	Genus	20	14	0.7	1	6437567	6442491	3094931	4071	3338565	4924	0.998686	0.480394	0.998412	1.59954	1.59267	0.480394	0.51821	0.000631898	0.000764301	0.999236
cami2	strain	S50	rspc_1-step	0.15	Species	48	20	0.208333	0.5	6437567	6442491	305021	19390	6113156	4924	0.94023	0.0473452	0.984113	2.05161	2.04474	0.0473452	0.948881	0.00300971	0.000764301	0.999236
cami2	strain	S6	rspc_1-step	0.15	Genus	20	14	0.7	1	6036044	6050035	4131626	3068	1901350	13991	0.999258	0.682909	0.996625	1.21602	1.1952	0.682909	0.314271	0.000507105	0.00231255	0.997687
cami2	strain	S6	rspc_1-step	0.15	Species	53	20	0.245283	0.65	6036044	6050035	382728	38239	5615077	13991	0.909164	0.0632605	0.964733	1.88217	1.86136	0.0632605	0.928107	0.00632046	0.00231255	0.997687
cami2	strain	S7	rspc_1-step	0.15	Genus	21	14	0.666667	1	5623602	5630478	2790942	1641	2831019	6876	0.999412	0.495685	0.997542	1.58083	1.56983	0.495685	0.502803	0.00029145	0.00122121	0.998779
cami2	strain	S7	rspc_1-step	0.15	Species	55	20	0.236364	0.65	5623602	5630478	284431	15144	5324027	6876	0.949448	0.0505163	0.976396	2.04518	2.03419	0.0505163	0.945573	0.00268965	0.00122121	0.998779
cami2	strain	S8	rspc_1-step	0.15	Genus	22	14	0.636364	1	5858818	5863943	3583482	1662	2273674	5125	0.999536	0.611105	0.998572	1.29305	1.28519	0.611105	0.387738	0.000283427	0.000873985	0.999126
cami2	strain	S8	rspc_1-step	0.15	Species	55	20	0.218182	0.6	5858818	5863943	215554	6726	5636538	5125	0.969741	0.0367592	0.976776	1.8743	1.86644	0.0367592	0.96122	0.00114701	0.000873985	0.999126
cami2	strain	S9	rspc_1-step	0.15	Genus	20	14	0.7	1	6186003	6233966	3118728	3301	3063974	47963	0.998943	0.50028	0.984854	1.59699	1.52775	0.50028	0.491497	0.000529518	0.00769382	0.992306
cami2	strain	S9	rspc_1-step	0.15	Species	75	20	0.173333	0.65	6186003	6233966	289175	182527	5714301	47963	0.613046	0.046387	0.857735	2.28088	2.21164	0.046387	0.91664	0.0292794	0.00769382	0.992306
cami2	strain	S0	rspc_R1	0.15	Genus	24	14	0.583333	1	6123571	6136535	2983540	2719	3137312	12964	0.999089	0.486193	0.995674	1.23125	1.21223	0.486193	0.511251	0.000443084	0.00211259	0.997887
cami2	strain	S0	rspc_R1	0.15	Species	91	20	0.164835	0.75	6123571	6136535	389426	30405	5703740	12964	0.927578	0.0634602	0.967782	1.69007	1.67106	0.0634602	0.929472	0.00495475	0.00211259	0.997887
cami2	strain	S1	rspc_R1	0.15	Genus	28	14	0.5	1	5197055	5211345	3567346	1662	1628047	14290	0.999534	0.684535	0.99601	0.820365	0.795687	0.684535	0.312404	0.00031892	0.00274209	0.997258
cami2	strain	S1	rspc_R1	0.15	Species	82	20	0.170732	0.7	5197055	5211345	351729	24609	4820717	14290	0.934609	0.0674929	0.960958	1.47263	1.44795	0.0674929	0.925043	0.0047222	0.00274209	0.997258
cami2	strain	S10	rspc_R1	0.15	Genus	28	14	0.5	1	6302217	6318066	4378543	2995	1920679	15849	0.999316	0.69302	0.996393	0.810407	0.78783	0.69302	0.303998	0.000474037	0.00250852	0.997491
cami2	strain	S10	rspc_R1	0.15	Species	89	20	0.157303	0.7	6302217	6318066	453377	53750	5795090	15849	0.894011	0.0717588	0.966223	1.49593	1.47336	0.0717588	0.917225	0.00850735	0.00250852	0.997491
cami2	strain	S11	rspc_R1	0.15	Genus	21	14	0.619048	0.928571	6115453	6122962	3048161	2129	3065163	7509	0.999302	0.497825	0.997543	1.21945	1.20842	0.497825	0.500601	0.000347708	0.00122637	0.998774
cami2	strain	S11	rspc_R1	0.15	Species	74	20	0.202703	0.75	6115453	6122962	307056	12822	5795575	7509	0.959916	0.0501483	0.976129	1.6811	1.67006	0.0501483	0.946531	0.00209408	0.00122637	0.998774
cami2	strain	S12	rspc_R1	0.15	Genus	31	14	0.451613	1	6402121	6423669	3414613	5740	2981768	21548	0.998322	0.531567	0.993729	1.16072	1.13053	0.531567	0.464185	0.00089357	0.00335447	0.996646
cami2	strain	S12	rspc_R1	0.15	Species	102	20	0.137255	0.7	6402121	6423669	428071	16522	5957528	21548	0.962838	0.0666396	0.952075	1.63907	1.60888	0.0666396	0.927434	0.00257205	0.00335447	0.996646
cami2	strain	S13	rspc_R1	0.15	Genus	22	14	0.636364	1	6177773	6184328	3086545	4120	3087108	6555	0.998667	0.499091	0.997881	1.21574	1.2062	0.499091	0.499182	0.0006662	0.00105994	0.99894
cami2	strain	S13	rspc_R1	0.15	Species	72	20	0.180556	0.65	6177773	6184328	419710	11867	5746196	6555	0.972503	0.0678667	0.984622	1.65698	1.64744	0.0678667	0.929154	0.00191888	0.00105994	0.99894
cami2	strain	S14	rspc_R1	0.15	Genus	30	14	0.466667	1	6296393	6310990	3986966	4628	2304799	14597	0.998841	0.63175	0.996352	0.949294	0.928477	0.63175	0.365204	0.000733324	0.00231295	0.997687
cami2	strain	S14	rspc_R1	0.15	Species	104	20	0.153846	0.8	6296393	6310990	382414	19441	5894538	14597	0.951622	0.0605949	0.963233	1.53923	1.51841	0.0605949	0.934012	0.0030805	0.00231295	0.997687
cami2	strain	S15	rspc_R1	0.15	Genus	24	14	0.583333	1	5949484	5974015	3738200	3367	2207917	24531	0.9991	0.625743	0.993481	1.00185	0.964891	0.625743	0.369587	0.000563608	0.00410628	0.995894
cami2	strain	S15	rspc_R1	0.15	Species	87	20	0.16092	0.7	5949484	5974015	396399	26117	5526968	24531	0.938187	0.0663539	0.941722	1.5917	1.55475	0.0663539	0.925168	0.00437177	0.00410628	0.995894
cami2	strain	S16	rspc_R1	0.15	Genus	22	14	0.636364	1	6397372	6407955	4376061	2119	2019192	10583	0.999516	0.682911	0.997587	0.830528	0.815664	0.682911	0.315107	0.000330683	0.00165154	0.998348
cami2	strain	S16	rspc_R1	0.15	Species	69	20	0.217391	0.75	6397372	6407955	406334	10044	5980994	10583	0.975878	0.0634109	0.974616	1.45992	1.44506	0.0634109	0.93337	0.00156743	0.00165154	0.998348
cami2	strain	S17	rspc_R1	0.15	Genus	21	14	0.666667	1	5801040	5808925	3550299	1800	2248941	7885	0.999493	0.61118	0.997784	0.979704	0.967487	0.61118	0.387153	0.000309868	0.00135739	0.998643
cami2	strain	S17	rspc_R1	0.15	Species	78	20	0.179487	0.7	5801040	5808925	382236	11300	5407504	7885	0.971286	0.0658015	0.979788	1.53817	1.52595	0.0658015	0.930896	0.00194528	0.00135739	0.998643
cami2	strain	S18	rspc_R1	0.15	Genus	20	14	0.7	1	5982746	5991774	2602374	1578	3378794	9028	0.999394	0.434324	0.996543	1.32238	1.30881	0.434324	0.563905	0.000263361	0.00150673	0.998493
cami2	strain	S18	rspc_R1	0.15	Species	66	20	0.212121	0.7	5982746	5991774	450265	19473	5513008	9028	0.958545	0.0751472	0.980344	1.70545	1.69188	0.0751472	0.920096	0.00324996	0.00150673	0.998493
cami2	strain	S19	rspc_R1	0.15	Genus	19	14	0.736842	1	6030451	6040485	4316576	1813	1712062	10034	0.99958	0.714608	0.997681	0.757194	0.742243	0.714608	0.283431	0.000300141	0.00166112	0.998339
cami2	strain	S19	rspc_R1	0.15	Species	52	20	0.269231	0.7	6030451	6040485	386646	8941	5634864	10034	0.977398	0.0640091	0.974705	1.41723	1.40228	0.0640091	0.93285	0.00148018	0.00166112	0.998339
cami2	strain	S2	rspc_R1	0.15	Genus	20	14	0.7	1	6082153	6098835	3804906	1779	2275468	16682	0.999533	0.623874	0.995635	1.00574	0.981125	0.623874	0.373099	0.000291695	0.00273528	0.997265
cami2	strain	S2	rspc_R1	0.15	Species	55	20	0.254545	0.7	6082153	6098835	422383	12059	5647711	16682	0.972243	0.0692563	0.962006	1.57384	1.54923	0.0692563	0.926031	0.00197726	0.00273528	0.997265
cami2	strain	S20	rspc_R1	0.15	Genus	21	14	0.666667	1	6273368	6281262	4037724	1948	2233696	7894	0.999518	0.642821	0.998049	0.950514	0.939203	0.642821	0.355613	0.000310129	0.00125675	0.998743
cami2	strain	S20	rspc_R1	0.15	Species	68	20	0.220588	0.75	6273368	6281262	544872	10913	5717583	7894	0.980365	0.0867456	0.985719	1.51801	1.5067	0.0867456	0.91026	0.00173739	0.00125675	0.998743
cami2	strain	S21	rspc_R1	0.15	Genus	20	14	0.7	1	6548582	6554225	2361947	1278	4185357	5643	0.999459	0.36037	0.997617	1.48633	1.47858	0.36037	0.638574	0.000194989	0.000860971	0.999139
cami2	strain	S21	rspc_R1	0.15	Species	39	20	0.307692	0.6	6548582	6554225	355921	6558	6186103	5643	0.981908	0.0543041	0.984393	1.79884	1.79109	0.0543041	0.943834	0.00100058	0.000860971	0.999139
cami2	strain	S22	rspc_R1	0.15	Genus	23	14	0.608696	1	6048879	6055845	2895771	2086	3151022	6966	0.99928	0.478178	0.9976	1.24277	1.23242	0.478178	0.520327	0.000344461	0.00115029	0.99885
cami2	strain	S22	rspc_R1	0.15	Species	59	20	0.20339	0.6	6048879	6055845	416558	6479	5625842	6966	0.984685	0.0687861	0.983552	1.65797	1.64762	0.0687861	0.928994	0.00106988	0.00115029	0.99885
cami2	strain	S23	rspc_R1	0.15	Genus	22	14	0.636364	1	6037633	6065477	4596519	1849	1439265	27844	0.999598	0.757817	0.993979	0.730134	0.688819	0.757817	0.237288	0.00030484	0.00459057	0.995409
cami2	strain	S23	rspc_R1	0.15	Species	70	20	0.2	0.7	6037633	6065477	236606	35297	5765730	27844	0.870185	0.0390086	0.89471	1.49306	1.45174	0.0390086	0.950581	0.00581933	0.00459057	0.995409
cami2	strain	S24	rspc_R1	0.15	Genus	20	14	0.7	1	6354857	6360376	3600086	1074	2753697	5519	0.999702	0.566018	0.998469	1.0487	1.04089	0.566018	0.432946	0.000168858	0.000867716	0.999132
cami2	strain	S24	rspc_R1	0.15	Species	44	20	0.295455	0.65	6354857	6360376	318190	6275	6030392	5519	0.98066	0.0500269	0.982951	1.57123	1.56342	0.0500269	0.948119	0.000986577	0.000867716	0.999132
cami2	strain	S25	rspc_R1	0.15	Genus	25	14	0.56	1	5264150	5272111	3876590	2514	1385046	7961	0.999352	0.735301	0.997951	0.753096	0.739506	0.735301	0.262712	0.000476849	0.00151002	0.99849
cami2	strain	S25	rspc_R1	0.15	Species	84	20	0.166667	0.7	5264150	5272111	415322	60654	4788174	7961	0.872569	0.0787772	0.981192	1.49784	1.48425	0.0787772	0.908208	0.0115047	0.00151002	0.99849
cami2	strain	S26	rspc_R1	0.15	Genus	23	14	0.608696	1	5927776	5945193	3830276	1932	2095568	17417	0.999496	0.644264	0.995473	0.946354	0.919988	0.644264	0.352481	0.000324968	0.00292959	0.99707
cami2	strain	S26	rspc_R1	0.15	Species	75	20	0.173333	0.65	5927776	5945193	458636	18900	5450240	17417	0.960422	0.077144	0.963414	1.53631	1.50994	0.077144	0.916747	0.00317904	0.00292959	0.99707
cami2	strain	S27	rspc_R1	0.15	Genus	21	14	0.666667	1	6072623	6081376	3922311	3592	2146720	8753	0.999085	0.644971	0.997773	0.913418	0.900464	0.644971	0.352999	0.000590656	0.00143931	0.998561
cami2	strain	S27	rspc_R1	0.15	Species	73	20	0.191781	0.7	6072623	6081376	404879	13818	5653926	8753	0.966998	0.0665769	0.978839	1.50526	1.49231	0.0665769	0.929712	0.00227218	0.00143931	0.998561
cami2	strain	S28	rspc_R1	0.15	Genus	24	14	0.583333	1	6397779	6410148	4685948	1816	1710015	12369	0.999613	0.73102	0.997367	0.685425	0.668059	0.73102	0.266767	0.000283301	0.0019296	0.99807
cami2	strain	S28	rspc_R1	0.15	Species	67	20	0.19403	0.65	6397779	6410148	217055	11574	6169150	12369	0.949377	0.0338612	0.946087	1.39476	1.3774	0.0338612	0.962404	0.00180557	0.0019296	0.99807
cami2	strain	S29	rspc_R1	0.15	Genus	19	14	0.736842	1	6222298	6230031	2983233	1276	3237789	7733	0.999572	0.478847	0.997415	1.26494	1.25377	0.478847	0.519707	0.000204814	0.00124125	0.998759
cami2	strain	S29	rspc_R1	0.15	Species	46	20	0.26087	0.6	6222298	6230031	429054	10291	5782953	7733	0.976576	0.0688687	0.982296	1.68649	1.67532	0.0688687	0.928238	0.00165184	0.00124125	0.998759
cami2	strain	S3	rspc_R1	0.15	Genus	22	14	0.636364	1	6465252	6476522	3501274	3331	2960647	11270	0.99905	0.54061	0.996791	1.12954	1.11388	0.54061	0.457135	0.000514319	0.00174013	0.99826
cami2	strain	S3	rspc_R1	0.15	Species	76	20	0.184211	0.7	6465252	6476522	464041	82147	5919064	11270	0.849599	0.0716497	0.976289	1.69585	1.68019	0.0716497	0.913926	0.0126838	0.00174013	0.99826
cami2	strain	S30	rspc_R1	0.15	Genus	23	14	0.608696	1	6310494	6321446	3629599	2038	2678857	10952	0.999439	0.574172	0.996992	1.04344	1.02785	0.574172	0.423773	0.000322395	0.00173251	0.998267
cami2	strain	S30	rspc_R1	0.15	Species	79	20	0.177215	0.7	6310494	6321446	292369	13275	6004850	10952	0.956567	0.0462503	0.963893	1.58558	1.56999	0.0462503	0.949917	0.00209999	0.00173251	0.998267
cami2	strain	S31	rspc_R1	0.15	Genus	21	14	0.666667	1	6413815	6421365	4238925	2637	2172253	7550	0.999378	0.660128	0.998222	0.889176	0.878594	0.660128	0.338285	0.00041066	0.00117576	0.998824
cami2	strain	S31	rspc_R1	0.15	Species	57	20	0.245614	0.7	6413815	6421365	403997	6396	6003422	7550	0.984415	0.0629145	0.981655	1.49107	1.48049	0.0629145	0.934914	0.00099605	0.00117576	0.998824
cami2	strain	S32	rspc_R1	0.15	Genus	21	14	0.666667	1	6387345	6394606	3852252	2907	2532186	7261	0.999246	0.602422	0.998119	1.03493	1.02471	0.602422	0.395988	0.000454602	0.00113549	0.998865
cami2	strain	S32	rspc_R1	0.15	Species	44	20	0.25	0.55	6387345	6394606	429495	5736	5952114	7261	0.986821	0.0671652	0.983375	1.57373	1.56351	0.0671652	0.930802	0.000897006	0.00113549	0.998865
cami2	strain	S33	rspc_R1	0.15	Genus	23	14	0.608696	1	6527145	6540562	4132197	2894	2392054	13417	0.9993	0.63178	0.996764	0.939288	0.920826	0.63178	0.365726	0.00044247	0.00205135	0.997949
cami2	strain	S33	rspc_R1	0.15	Species	107	20	0.140187	0.75	6527145	6540562	421986	19010	6086149	13417	0.956893	0.0645183	0.969185	1.52626	1.5078	0.0645183	0.930524	0.00290648	0.00205135	0.997949
cami2	strain	S34	rspc_R1	0.15	Genus	24	14	0.583333	1	5799466	5805424	4080796	6039	1712631	5958	0.998522	0.702928	0.998542	0.860437	0.851201	0.702928	0.295005	0.00104023	0.00102628	0.998974
cami2	strain	S34	rspc_R1	0.15	Species	53	20	0.226415	0.6	5799466	5805424	632694	8627	5158145	5958	0.986548	0.108983	0.990671	1.45795	1.44871	0.108983	0.888504	0.00148602	0.00102628	0.998974
cami2	strain	S35	rspc_R1	0.15	Genus	22	14	0.636364	1	6162789	6175673	4021938	1903	2138948	12884	0.999527	0.651255	0.996807	0.945565	0.926788	0.651255	0.346351	0.000308145	0.00208625	0.997914
cami2	strain	S35	rspc_R1	0.15	Species	62	20	0.209677	0.65	6162789	6175673	566068	16632	5580089	12884	0.971457	0.0916609	0.977746	1.52424	1.50546	0.0916609	0.90356	0.00269315	0.00208625	0.997914
cami2	strain	S36	rspc_R1	0.15	Genus	20	14	0.7	1	6293015	6305631	3304727	2174	2986114	12616	0.999343	0.524091	0.996197	1.16216	1.14415	0.524091	0.473563	0.000344771	0.00200075	0.997999
cami2	strain	S36	rspc_R1	0.15	Species	70	20	0.2	0.7	6293015	6305631	491798	14329	5786888	12616	0.971689	0.0779935	0.974989	1.62367	1.60567	0.0779935	0.917733	0.00227241	0.00200075	0.997999
cami2	strain	S37	rspc_R1	0.15	Genus	21	14	0.666667	1	6215108	6223227	4215464	1171	1998473	8119	0.999722	0.677376	0.998078	0.857771	0.846029	0.677376	0.321131	0.000188166	0.00130463	0.998695
cami2	strain	S37	rspc_R1	0.15	Species	57	20	0.263158	0.75	6215108	6223227	390787	16819	5807502	8119	0.958737	0.0627949	0.979647	1.49247	1.48073	0.0627949	0.933198	0.00270262	0.00130463	0.998695
cami2	strain	S38	rspc_R1	0.15	Genus	23	14	0.608696	1	5959410	5981152	3912308	2750	2044352	21742	0.999298	0.654106	0.994473	0.960157	0.927442	0.654106	0.341799	0.000459778	0.00363509	0.996365
cami2	strain	S38	rspc_R1	0.15	Species	88	20	0.159091	0.7	5959410	5981152	414518	20700	5524192	21742	0.952438	0.069304	0.950163	1.56897	1.53625	0.069304	0.9236	0.00346087	0.00363509	0.996365
cami2	strain	S39	rspc_R1	0.15	Genus	23	14	0.608696	1	6408818	6419074	3286559	2321	3119938	10256	0.999294	0.511999	0.996889	1.20427	1.18989	0.511999	0.486042	0.000361579	0.00159774	0.998402
cami2	strain	S39	rspc_R1	0.15	Species	83	20	0.168675	0.7	6408818	6419074	414625	8344	5985849	10256	0.980273	0.0645926	0.975861	1.65918	1.6448	0.0645926	0.93251	0.00129988	0.00159774	0.998402
cami2	strain	S4	rspc_R1	0.15	Genus	23	14	0.608696	1	5976043	5994875	3913736	1782	2060525	18832	0.999545	0.652847	0.995211	0.928999	0.900726	0.652847	0.343714	0.000297254	0.00314135	0.996859
cami2	strain	S4	rspc_R1	0.15	Species	86	20	0.174419	0.75	5976043	5994875	468483	20485	5487075	18832	0.958106	0.0781473	0.961356	1.52866	1.50038	0.0781473	0.915294	0.00341709	0.00314135	0.996859
cami2	strain	S40	rspc_R1	0.15	Genus	20	14	0.7	1	6226396	6233741	3784109	3543	2438744	7345	0.999065	0.607037	0.998063	1.00765	0.997041	0.607037	0.391217	0.000568359	0.00117827	0.998822
cami2	strain	S40	rspc_R1	0.15	Species	72	20	0.194444	0.7	6226396	6233741	372710	9511	5844175	7345	0.975116	0.0597891	0.980674	1.56255	1.55195	0.0597891	0.937507	0.00152573	0.00117827	0.998822
cami2	strain	S41	rspc_R1	0.15	Genus	23	14	0.608696	1	6087520	6096904	3412044	1492	2673984	9384	0.999563	0.559636	0.997257	1.09432	1.08047	0.559636	0.438581	0.000244714	0.00153914	0.998461
cami2	strain	S41	rspc_R1	0.15	Species	67	20	0.19403	0.65	6087520	6096904	394993	8102	5684425	9384	0.979901	0.0647858	0.976794	1.59784	1.58399	0.0647858	0.932346	0.00132887	0.00153914	0.998461
cami2	strain	S42	rspc_R1	0.15	Genus	22	14	0.636364	1	6169445	6176789	4287538	1062	1880845	7344	0.999752	0.694137	0.99829	0.849642	0.838941	0.694137	0.304502	0.000171934	0.00118897	0.998811
cami2	strain	S42	rspc_R1	0.15	Species	53	20	0.264151	0.7	6169445	6176789	344267	6870	5818308	7344	0.980435	0.0557356	0.979113	1.49557	1.48486	0.0557356	0.941963	0.00111223	0.00118897	0.998811
cami2	strain	S43	rspc_R1	0.15	Genus	22	14	0.636364	1	6265174	6434250	3605934	10132	2649108	169076	0.997198	0.560428	0.955212	1.27565	1.03915	0.560428	0.41172	0.0015747	0.0262775	0.973723
cami2	strain	S43	rspc_R1	0.15	Species	69	20	0.202899	0.7	6265174	6434250	322849	478903	5463422	169076	0.402679	0.0501766	0.656297	2.36874	2.13225	0.0501766	0.849116	0.0744303	0.0262775	0.973723
cami2	strain	S44	rspc_R1	0.15	Genus	25	14	0.56	1	5826810	5860203	3571308	6877	2248625	33393	0.998078	0.609417	0.990736	1.04274	0.991452	0.609417	0.383711	0.00117351	0.00569827	0.994302
cami2	strain	S44	rspc_R1	0.15	Species	110	20	0.127273	0.7	5826810	5860203	411284	37853	5377673	33393	0.915721	0.0701826	0.924905	1.62426	1.57297	0.0701826	0.91766	0.00645933	0.00569827	0.994302
cami2	strain	S45	rspc_R1	0.15	Genus	23	14	0.608696	1	6380023	6390145	1889064	2438	4488521	10122	0.998711	0.295621	0.99467	1.62295	1.60869	0.295621	0.702413	0.000381525	0.001584	0.998416
cami2	strain	S45	rspc_R1	0.15	Species	73	20	0.178082	0.65	6380023	6390145	352743	27658	5999622	10122	0.927293	0.0552011	0.972105	1.89494	1.88069	0.0552011	0.938887	0.00432823	0.001584	0.998416
cami2	strain	S46	rspc_R1	0.15	Genus	21	14	0.666667	1	6439728	6445115	4683923	1258	1754547	5387	0.999731	0.72674	0.998851	0.67975	0.672228	0.72674	0.272229	0.000195187	0.000835827	0.999164
cami2	strain	S46	rspc_R1	0.15	Species	55	20	0.236364	0.65	6439728	6445115	191185	3686	6244857	5387	0.981085	0.0296636	0.972595	1.37984	1.37232	0.0296636	0.968929	0.000571906	0.000835827	0.999164
cami2	strain	S47	rspc_R1	0.15	Genus	19	14	0.736842	1	6242856	6249497	3383971	1953	2856932	6641	0.999423	0.541479	0.998041	1.11466	1.1051	0.541479	0.457146	0.000312505	0.00106265	0.998937
cami2	strain	S47	rspc_R1	0.15	Species	58	20	0.224138	0.65	6242856	6249497	516482	4840	5721534	6641	0.990716	0.0826438	0.987305	1.57719	1.56763	0.0826438	0.915519	0.000774462	0.00106265	0.998937
cami2	strain	S48	rspc_R1	0.15	Genus	27	14	0.518519	1	6373348	6395589	4467555	7735	1898058	22241	0.998272	0.698537	0.995046	0.846183	0.814885	0.698537	0.296776	0.00120943	0.00347755	0.996522
cami2	strain	S48	rspc_R1	0.15	Species	117	20	0.128205	0.75	6373348	6395589	437890	21952	5913506	22241	0.952262	0.0684675	0.951664	1.49404	1.46274	0.0684675	0.924623	0.00343237	0.00347755	0.996522
cami2	strain	S49	rspc_R1	0.15	Genus	21	14	0.666667	1	4947729	4958087	2932520	1219	2013990	10358	0.999584	0.591462	0.99648	1.07345	1.05465	0.591462	0.406203	0.000245861	0.00208911	0.997911
cami2	strain	S49	rspc_R1	0.15	Species	57	20	0.22807	0.65	4947729	4958087	409677	17452	4520600	10358	0.959141	0.082628	0.97534	1.60848	1.58967	0.082628	0.911763	0.00351991	0.00208911	0.997911
cami2	strain	S5	rspc_R1	0.15	Genus	23	14	0.608696	1	6160660	6173274	3229003	1708	2929949	12614	0.999471	0.523062	0.996109	1.168	1.14961	0.523062	0.474618	0.000276677	0.00204332	0.997957
cami2	strain	S5	rspc_R1	0.15	Species	67	20	0.19403	0.65	6160660	6173274	424127	20542	5715991	12614	0.953804	0.0687037	0.971118	1.64676	1.62837	0.0687037	0.925925	0.00332757	0.00204332	0.997957
cami2	strain	S50	rspc_R1	0.15	Genus	21	14	0.666667	1	6435784	6442491	3414534	4254	3016996	6707	0.998756	0.530002	0.99804	1.13713	1.12776	0.530002	0.468297	0.000660304	0.00104106	0.998959
cami2	strain	S50	rspc_R1	0.15	Species	58	20	0.172414	0.5	6435784	6442491	393979	20184	6021621	6707	0.951266	0.0611532	0.983261	1.62576	1.61639	0.0611532	0.934673	0.00313295	0.00104106	0.998959
cami2	strain	S6	rspc_R1	0.15	Genus	21	14	0.666667	1	6032240	6050035	4577758	3573	1450909	17795	0.99922	0.75665	0.996128	0.728213	0.701741	0.75665	0.239818	0.000590575	0.00294131	0.997059
cami2	strain	S6	rspc_R1	0.15	Species	60	20	0.216667	0.65	6032240	6050035	462766	40284	5529190	17795	0.91992	0.0764898	0.96297	1.45692	1.43044	0.0764898	0.91391	0.00665847	0.00294131	0.997059
cami2	strain	S7	rspc_R1	0.15	Genus	20	14	0.7	1	5621548	5630478	3031121	1926	2588501	8930	0.999365	0.538342	0.997063	1.14196	1.12769	0.538342	0.45973	0.000342067	0.00158601	0.998414
cami2	strain	S7	rspc_R1	0.15	Species	65	20	0.215385	0.7	5621548	5630478	383533	16136	5221879	8930	0.959627	0.0681173	0.977246	1.63238	1.6181	0.0681173	0.927431	0.00286583	0.00158601	0.998414
cami2	strain	S8	rspc_R1	0.15	Genus	22	14	0.636364	1	5857161	5863943	4112674	2172	1742315	6782	0.999472	0.70135	0.998354	0.763501	0.753092	0.70135	0.297123	0.000370399	0.00115656	0.998843
cami2	strain	S8	rspc_R1	0.15	Species	64	20	0.25	0.8	5857161	5863943	267790	11190	5578181	6782	0.95989	0.0456672	0.9753	1.43149	1.42108	0.0456672	0.951268	0.00190827	0.00115656	0.998843
cami2	strain	S9	rspc_R1	0.15	Genus	21	14	0.666667	1	6177178	6233966	3420563	3682	2752933	56788	0.998925	0.548698	0.983669	1.14799	1.066	0.548698	0.441602	0.000590635	0.00910945	0.990891
cami2	strain	S9	rspc_R1	0.15	Species	90	20	0.155556	0.7	6177178	6233966	377035	190211	5609932	56788	0.664676	0.0604808	0.869099	1.87558	1.79359	0.0604808	0.899898	0.030512	0.00910945	0.990891
cami2	strain	S0	rspc_R10	0.15	Genus	24	14	0.583333	1	6123195	6136535	3104174	2785	3016236	13340	0.999104	0.505851	0.995721	1.08957	1.07001	0.505851	0.491521	0.000453839	0.00217387	0.997826
cami2	strain	S0	rspc_R10	0.15	Species	101	20	0.148515	0.75	6123195	6136535	697020	32040	5394135	13340	0.956053	0.113585	0.981221	1.51998	1.50041	0.113585	0.87902	0.00522119	0.00217387	0.997826
cami2	strain	S1	rspc_R10	0.15	Genus	25	14	0.56	1	5196763	5211345	3741118	1719	1453926	14582	0.999541	0.71788	0.996117	0.668854	0.643671	0.71788	0.278992	0.000329857	0.00279813	0.997202
cami2	strain	S1	rspc_R10	0.15	Species	86	20	0.174419	0.75	5196763	5211345	543095	25460	4628208	14582	0.95522	0.104214	0.973852	1.31896	1.29378	0.104214	0.888102	0.0048855	0.00279813	0.997202
cami2	strain	S10	rspc_R10	0.15	Genus	26	14	0.538462	1	6301656	6318066	4580088	3021	1718547	16410	0.999341	0.724919	0.99643	0.665188	0.641812	0.724919	0.272005	0.000478153	0.00259731	0.997403
cami2	strain	S10	rspc_R10	0.15	Species	97	20	0.14433	0.7	6301656	6318066	717027	54618	5530011	16410	0.929219	0.113488	0.977626	1.34195	1.31858	0.113488	0.87527	0.00864473	0.00259731	0.997403
cami2	strain	S11	rspc_R10	0.15	Genus	22	14	0.590909	0.928571	6115191	6122962	3190076	2176	2922939	7771	0.999318	0.521002	0.99757	1.05581	1.04439	0.521002	0.477373	0.000355384	0.00126916	0.998731
cami2	strain	S11	rspc_R10	0.15	Species	78	20	0.192308	0.75	6115191	6122962	926107	13320	5175764	7771	0.985821	0.151251	0.991679	1.44012	1.4287	0.151251	0.845304	0.00217542	0.00126916	0.998731
cami2	strain	S12	rspc_R10	0.15	Genus	28	14	0.5	1	6401418	6423669	3520044	5905	2875469	22251	0.998325	0.54798	0.993718	1.02489	0.993718	0.54798	0.447637	0.000919257	0.00346391	0.996536
cami2	strain	S12	rspc_R10	0.15	Species	100	20	0.14	0.7	6401418	6423669	745339	17745	5638334	22251	0.976746	0.11603	0.971012	1.47159	1.44041	0.11603	0.877744	0.00276244	0.00346391	0.996536
cami2	strain	S13	rspc_R10	0.15	Genus	23	14	0.608696	1	6177511	6184328	3195426	4153	2977932	6817	0.998702	0.516697	0.997871	1.06924	1.05932	0.516697	0.481529	0.000671536	0.0011023	0.998898
cami2	strain	S13	rspc_R10	0.15	Species	77	20	0.168831	0.65	6177511	6184328	709900	12066	5455545	6817	0.983287	0.11479	0.990489	1.48138	1.47146	0.11479	0.882156	0.00195106	0.0011023	0.998898
cami2	strain	S14	rspc_R10	0.15	Genus	30	14	0.466667	1	6296006	6310990	4128822	4729	2162455	14984	0.998856	0.654227	0.996384	0.803011	0.781643	0.654227	0.342649	0.000749328	0.00237427	0.997626
cami2	strain	S14	rspc_R10	0.15	Species	111	20	0.144144	0.8	6296006	6310990	942836	22941	5330229	14984	0.976246	0.149396	0.984356	1.33093	1.30956	0.149396	0.844595	0.00363509	0.00237427	0.997626
cami2	strain	S15	rspc_R10	0.15	Genus	23	14	0.608696	1	5948868	5974015	3888559	3490	2056819	25147	0.999103	0.650912	0.993575	0.851738	0.813854	0.650912	0.344294	0.000584197	0.0042094	0.995791
cami2	strain	S15	rspc_R10	0.15	Species	97	20	0.14433	0.7	5948868	5974015	593595	26689	5328584	25147	0.956973	0.0993628	0.959358	1.43435	1.39647	0.0993628	0.89196	0.00446751	0.0042094	0.995791
cami2	strain	S16	rspc_R10	0.15	Genus	22	14	0.636364	1	6397004	6407955	4588509	2162	1806333	10951	0.999529	0.716064	0.997619	0.67718	0.661799	0.716064	0.281889	0.000337393	0.00170897	0.998291
cami2	strain	S16	rspc_R10	0.15	Species	76	20	0.210526	0.8	6397004	6407955	573253	10522	5813229	10951	0.981976	0.0894596	0.981255	1.31422	1.29884	0.0894596	0.907189	0.00164202	0.00170897	0.998291
cami2	strain	S17	rspc_R10	0.15	Genus	21	14	0.666667	1	5800682	5808925	3726813	1790	2072079	8243	0.99952	0.641567	0.997793	0.818527	0.805755	0.641567	0.356706	0.000308147	0.00141902	0.998581
cami2	strain	S17	rspc_R10	0.15	Species	81	20	0.17284	0.7	5800682	5808925	641958	11545	5147179	8243	0.982334	0.110512	0.987322	1.36302	1.35024	0.110512	0.886081	0.00198746	0.00141902	0.998581
cami2	strain	S18	rspc_R10	0.15	Genus	20	14	0.7	1	5982539	5991774	2700054	1611	3280874	9235	0.999404	0.450627	0.996591	1.19192	1.17805	0.450627	0.547563	0.000268869	0.00154128	0.998459
cami2	strain	S18	rspc_R10	0.15	Species	71	20	0.197183	0.7	5982539	5991774	754190	19968	5208381	9235	0.974207	0.125871	0.987903	1.54119	1.52732	0.125871	0.869255	0.00333257	0.00154128	0.998459
cami2	strain	S19	rspc_R10	0.15	Genus	19	14	0.736842	1	6030200	6040485	4570298	1801	1458101	10285	0.999606	0.756611	0.997755	0.595927	0.580603	0.756611	0.241388	0.000298155	0.00170268	0.998297
cami2	strain	S19	rspc_R10	0.15	Species	55	20	0.254545	0.7	6030200	6040485	551316	9090	5469794	10285	0.98378	0.0912702	0.981686	1.27092	1.2556	0.0912702	0.905522	0.00150485	0.00170268	0.998297
cami2	strain	S2	rspc_R10	0.15	Genus	20	14	0.7	1	6081858	6098835	3971296	1858	2108704	16977	0.999532	0.651156	0.995743	0.802769	0.777716	0.651156	0.345755	0.000304648	0.00278365	0.997216
cami2	strain	S2	rspc_R10	0.15	Species	57	20	0.245614	0.7	6081858	6098835	1731251	12577	4338030	16977	0.992788	0.283866	0.990289	1.18412	1.15907	0.283866	0.711288	0.0020622	0.00278365	0.997216
cami2	strain	S20	rspc_R10	0.15	Genus	21	14	0.666667	1	6273059	6281262	4183441	1987	2087631	8203	0.999525	0.666019	0.998043	0.784887	0.773133	0.666019	0.332359	0.000316338	0.00130595	0.998694
cami2	strain	S20	rspc_R10	0.15	Species	82	20	0.182927	0.75	6273059	6281262	885581	11263	5376215	8203	0.987442	0.140988	0.990822	1.32173	1.30998	0.140988	0.855913	0.00179311	0.00130595	0.998694
cami2	strain	S21	rspc_R10	0.15	Genus	22	14	0.636364	1	6548374	6554225	2452474	1318	4094582	5851	0.999463	0.374182	0.99762	1.34764	1.33961	0.374182	0.624724	0.000201092	0.000892707	0.999107
cami2	strain	S21	rspc_R10	0.15	Species	48	20	0.25	0.6	6548374	6554225	504342	6765	6037267	5851	0.986764	0.0769491	0.988532	1.65152	1.64349	0.0769491	0.921126	0.00103216	0.000892707	0.999107
cami2	strain	S22	rspc_R10	0.15	Genus	23	14	0.608696	1	6048616	6055845	3008165	2088	3038363	7229	0.999306	0.496737	0.997603	1.10539	1.09465	0.496737	0.501724	0.000344791	0.00119372	0.998806
cami2	strain	S22	rspc_R10	0.15	Species	63	20	0.206349	0.65	6048616	6055845	634772	6937	5406907	7229	0.98919	0.10482	0.98874	1.50372	1.49297	0.10482	0.892841	0.0011455	0.00119372	0.998806
cami2	strain	S23	rspc_R10	0.15	Genus	23	14	0.608696	1	6037265	6065477	4847938	1904	1187423	28212	0.999607	0.799267	0.994214	0.50548	0.463618	0.799267	0.195767	0.000313908	0.00465124	0.995349
cami2	strain	S23	rspc_R10	0.15	Species	80	20	0.1875	0.75	6037265	6065477	1978496	35935	4022834	28212	0.982161	0.32619	0.985941	1.02344	0.981581	0.32619	0.663235	0.00592451	0.00465124	0.995349
cami2	strain	S24	rspc_R10	0.15	Genus	21	14	0.666667	1	6354654	6360376	3791254	1126	2562274	5722	0.999703	0.596074	0.998493	0.899003	0.890907	0.596074	0.402849	0.000177034	0.000899632	0.9991
cami2	strain	S24	rspc_R10	0.15	Species	49	20	0.265306	0.65	6354654	6360376	522590	6883	5825181	5722	0.987	0.0821634	0.989169	1.42015	1.41206	0.0821634	0.915855	0.00108217	0.000899632	0.9991
cami2	strain	S25	rspc_R10	0.15	Genus	23	14	0.608696	1	5263758	5272111	4034718	2558	1226482	8353	0.999366	0.765295	0.997934	0.5867	0.57244	0.765295	0.232636	0.000485195	0.00158437	0.998416
cami2	strain	S25	rspc_R10	0.15	Species	88	20	0.159091	0.7	5263758	5272111	724608	65469	4473681	8353	0.917136	0.137442	0.988604	1.31001	1.29576	0.137442	0.848556	0.012418	0.00158437	0.998416
cami2	strain	S26	rspc_R10	0.15	Genus	20	14	0.7	1	5927133	5945193	3982197	1906	1943030	18060	0.999522	0.669818	0.995485	0.777441	0.750101	0.669818	0.326824	0.000320595	0.00303775	0.996962
cami2	strain	S26	rspc_R10	0.15	Species	79	20	0.164557	0.65	5927133	5945193	1081660	19397	4826076	18060	0.982383	0.181939	0.983578	1.28886	1.26152	0.181939	0.811761	0.00326264	0.00303775	0.996962
cami2	strain	S27	rspc_R10	0.15	Genus	21	14	0.666667	1	6072271	6081376	4095374	3759	1973138	9105	0.999083	0.673429	0.997782	0.758643	0.745169	0.673429	0.324456	0.000618117	0.00149719	0.998503
cami2	strain	S27	rspc_R10	0.15	Species	73	20	0.191781	0.7	6072271	6081376	614227	16529	5441515	9105	0.973795	0.101001	0.985393	1.34787	1.33439	0.101001	0.894784	0.00271797	0.00149719	0.998503
cami2	strain	S28	rspc_R10	0.15	Genus	23	14	0.608696	1	6397431	6410148	4994831	1829	1400771	12717	0.999634	0.779207	0.99746	0.52557	0.507715	0.779207	0.218524	0.000285329	0.00198389	0.998016
cami2	strain	S28	rspc_R10	0.15	Species	69	20	0.188406	0.65	6397431	6410148	474337	11875	5911219	12717	0.975576	0.0739978	0.97389	1.24332	1.22546	0.0739978	0.922166	0.00185253	0.00198389	0.998016
cami2	strain	S29	rspc_R10	0.15	Genus	19	14	0.736842	1	6222025	6230031	3102472	1251	3118302	8006	0.999597	0.497987	0.997426	1.11319	1.10162	0.497987	0.500528	0.000200802	0.00128507	0.998715
cami2	strain	S29	rspc_R10	0.15	Species	57	20	0.22807	0.65	6222025	6230031	780730	10543	5430752	8006	0.986676	0.125317	0.98985	1.49779	1.48622	0.125317	0.871705	0.00169229	0.00128507	0.998715
cami2	strain	S3	rspc_R10	0.15	Genus	22	14	0.636364	1	6464796	6476522	3641072	3435	2820289	11726	0.999057	0.562196	0.99679	0.984001	0.967707	0.562196	0.435464	0.000530377	0.00181054	0.998189
cami2	strain	S3	rspc_R10	0.15	Species	84	20	0.178571	0.75	6464796	6476522	714792	84451	5665553	11726	0.894336	0.110367	0.98386	1.5359	1.51961	0.110367	0.874783	0.0130396	0.00181054	0.998189
cami2	strain	S30	rspc_R10	0.15	Genus	22	14	0.636364	1	6310095	6321446	3814959	2052	2493084	11351	0.999462	0.603495	0.997033	0.897937	0.881777	0.603495	0.394385	0.000324609	0.00179563	0.998204
cami2	strain	S30	rspc_R10	0.15	Species	88	20	0.159091	0.7	6310095	6321446	444781	13543	5851771	11351	0.970451	0.0703606	0.975115	1.44561	1.42945	0.0703606	0.925701	0.00214239	0.00179563	0.998204
cami2	strain	S31	rspc_R10	0.15	Genus	21	14	0.666667	1	6413472	6421365	4389510	2716	2021246	7893	0.999382	0.683579	0.998205	0.748776	0.737713	0.683579	0.314769	0.000422963	0.00122918	0.998771
cami2	strain	S31	rspc_R10	0.15	Species	62	20	0.225806	0.7	6413472	6421365	595234	7317	5810921	7893	0.987857	0.0926959	0.986913	1.34539	1.33433	0.0926959	0.904935	0.00113948	0.00122918	0.998771
cami2	strain	S32	rspc_R10	0.15	Genus	20	14	0.7	1	6387124	6394606	4036628	3185	2347311	7482	0.999212	0.631255	0.99815	0.830216	0.819685	0.631255	0.367077	0.000498076	0.00117005	0.99883
cami2	strain	S32	rspc_R10	0.15	Species	49	20	0.265306	0.65	6387124	6394606	1736752	6167	4644205	7482	0.996462	0.271596	0.99571	1.19361	1.18307	0.271596	0.726269	0.000964407	0.00117005	0.99883
cami2	strain	S33	rspc_R10	0.15	Genus	24	14	0.583333	1	6526667	6540562	4302905	2921	2220841	13895	0.999322	0.65788	0.996781	0.795807	0.776687	0.65788	0.339549	0.000446598	0.00212444	0.997876
cami2	strain	S33	rspc_R10	0.15	Species	114	20	0.131579	0.75	6526667	6540562	623635	19694	5883338	13895	0.969387	0.0953488	0.978205	1.37885	1.35973	0.0953488	0.899516	0.00301106	0.00212444	0.997876
cami2	strain	S34	rspc_R10	0.15	Genus	22	14	0.636364	1	5799140	5805424	4222664	8270	1568206	6284	0.998045	0.727365	0.998514	0.696584	0.686842	0.727365	0.270128	0.00142453	0.00108244	0.998918
cami2	strain	S34	rspc_R10	0.15	Species	56	20	0.232143	0.65	5799140	5805424	760579	11027	5027534	6284	0.985709	0.131012	0.991806	1.29674	1.287	0.131012	0.866006	0.00189943	0.00108244	0.998918
cami2	strain	S35	rspc_R10	0.15	Genus	22	14	0.636364	1	6162405	6175673	4168276	1897	1992232	13268	0.999545	0.674951	0.996827	0.787429	0.768093	0.674951	0.322594	0.000307173	0.00214843	0.997852
cami2	strain	S35	rspc_R10	0.15	Species	76	20	0.184211	0.7	6162405	6175673	765969	16989	5379447	13268	0.978302	0.12403	0.982973	1.3579	1.33856	0.12403	0.871071	0.00275096	0.00214843	0.997852
cami2	strain	S36	rspc_R10	0.15	Genus	21	14	0.666667	1	6292655	6305631	3422765	2538	2867352	12976	0.999259	0.542811	0.996223	1.02316	1.00464	0.542811	0.454729	0.000402497	0.00205784	0.997942
cami2	strain	S36	rspc_R10	0.15	Species	81	20	0.185185	0.75	6292655	6305631	851587	15339	5425729	12976	0.982306	0.135052	0.984991	1.44716	1.42864	0.135052	0.860458	0.00243259	0.00205784	0.997942
cami2	strain	S37	rspc_R10	0.15	Genus	21	14	0.666667	1	6214814	6223227	4426602	1269	1786943	8413	0.999713	0.711303	0.998103	0.678158	0.665992	0.711303	0.287141	0.000203914	0.00135187	0.998648
cami2	strain	S37	rspc_R10	0.15	Species	62	20	0.241935	0.75	6214814	6223227	1090355	17671	5106788	8413	0.984052	0.175207	0.992343	1.23534	1.22317	0.175207	0.820601	0.00283952	0.00135187	0.998648
cami2	strain	S38	rspc_R10	0.15	Genus	22	14	0.636364	1	5958834	5981152	4036114	2836	1919884	22318	0.999298	0.674805	0.994501	0.819074	0.785492	0.674805	0.320989	0.000474156	0.00373139	0.996269
cami2	strain	S38	rspc_R10	0.15	Species	94	20	0.159574	0.75	5958834	5981152	564881	21187	5372766	22318	0.963849	0.0944435	0.961992	1.42398	1.3904	0.0944435	0.898283	0.00354229	0.00373139	0.996269
cami2	strain	S39	rspc_R10	0.15	Genus	23	14	0.608696	1	6408443	6419074	3394721	2388	3011334	10631	0.999297	0.528849	0.996878	1.06117	1.04626	0.528849	0.469123	0.000372016	0.00165616	0.998344
cami2	strain	S39	rspc_R10	0.15	Species	85	20	0.164706	0.7	6408443	6419074	583312	8516	5816615	10631	0.985611	0.0908717	0.982101	1.50678	1.49188	0.0908717	0.906145	0.00132667	0.00165616	0.998344
cami2	strain	S4	rspc_R10	0.15	Genus	22	14	0.636364	1	5975491	5994875	4084433	1763	1889295	19384	0.999569	0.681321	0.995277	0.769415	0.740315	0.681321	0.315152	0.000294085	0.00323343	0.996767
cami2	strain	S4	rspc_R10	0.15	Species	93	20	0.16129	0.75	5975491	5994875	721443	20916	5233132	19384	0.971825	0.120343	0.973835	1.35595	1.32685	0.120343	0.872934	0.00348898	0.00323343	0.996767
cami2	strain	S40	rspc_R10	0.15	Genus	20	14	0.7	1	6226084	6233741	3941995	3771	2280318	7657	0.999044	0.632364	0.998061	0.834226	0.823171	0.632364	0.365802	0.000604934	0.00122832	0.998772
cami2	strain	S40	rspc_R10	0.15	Species	72	20	0.194444	0.7	6226084	6233741	1213844	13393	4998847	7657	0.989087	0.194722	0.993731	1.28422	1.27316	0.194722	0.801902	0.00214847	0.00122832	0.998772
cami2	strain	S41	rspc_R10	0.15	Genus	22	14	0.636364	1	6087204	6096904	3572752	1520	2512932	9700	0.999575	0.585994	0.997292	0.929908	0.915589	0.585994	0.412165	0.000249307	0.00159097	0.998409
cami2	strain	S41	rspc_R10	0.15	Species	77	20	0.181818	0.7	6087204	6096904	1041129	8298	5037777	9700	0.992093	0.170764	0.990769	1.35403	1.33971	0.170764	0.826284	0.00136102	0.00159097	0.998409
cami2	strain	S42	rspc_R10	0.15	Genus	22	14	0.636364	1	6169206	6176789	4499244	1088	1668874	7583	0.999758	0.728411	0.998317	0.630889	0.61984	0.728411	0.270185	0.000176143	0.00122766	0.998772
cami2	strain	S42	rspc_R10	0.15	Species	61	20	0.229508	0.7	6169206	6176789	2159825	7190	4002191	7583	0.996682	0.349668	0.996501	1.01754	1.00649	0.349668	0.64794	0.00116404	0.00122766	0.998772
cami2	strain	S43	rspc_R10	0.15	Genus	23	14	0.608696	1	6263537	6434250	3717046	10256	2536235	170713	0.997248	0.577697	0.95609	1.1348	0.896014	0.577697	0.394177	0.00159397	0.0265319	0.973468
cami2	strain	S43	rspc_R10	0.15	Species	76	20	0.184211	0.7	6263537	6434250	725026	484898	5053613	170713	0.599233	0.112682	0.809417	2.18996	1.95117	0.112682	0.785424	0.075362	0.0265319	0.973468
cami2	strain	S44	rspc_R10	0.15	Genus	26	14	0.538462	1	5825698	5860203	3720899	6974	2097825	34505	0.998129	0.634944	0.990812	0.898226	0.845234	0.634944	0.357978	0.00119006	0.00588802	0.994112
cami2	strain	S44	rspc_R10	0.15	Species	113	20	0.132743	0.75	5825698	5860203	691722	39142	5094834	34505	0.946444	0.118037	0.952487	1.45905	1.40605	0.118037	0.869395	0.00667929	0.00588802	0.994112
cami2	strain	S45	rspc_R10	0.15	Genus	22	14	0.636364	1	6379777	6390145	1943241	2558	4433978	10368	0.998685	0.3041	0.994693	1.48971	1.47511	0.3041	0.693878	0.000400304	0.0016225	0.998378
cami2	strain	S45	rspc_R10	0.15	Species	79	20	0.164557	0.65	6379777	6390145	499057	28423	5852297	10368	0.946115	0.0780979	0.979648	1.7481	1.73349	0.0780979	0.915832	0.00444794	0.0016225	0.998378
cami2	strain	S46	rspc_R10	0.15	Genus	20	14	0.7	1	6439509	6445115	5000409	1420	1437680	5606	0.999716	0.775845	0.99888	0.525482	0.517654	0.775845	0.223065	0.000220322	0.000869806	0.99913
cami2	strain	S46	rspc_R10	0.15	Species	56	20	0.232143	0.65	6439509	6445115	364234	4056	6071219	5606	0.988987	0.0565132	0.984842	1.24809	1.24026	0.0565132	0.941988	0.000629314	0.000869806	0.99913
cami2	strain	S47	rspc_R10	0.15	Genus	19	14	0.736842	1	6242532	6249497	3515487	1957	2725088	6965	0.999444	0.562523	0.998023	0.973346	0.963315	0.562523	0.436049	0.000313145	0.00111449	0.998886
cami2	strain	S47	rspc_R10	0.15	Species	67	20	0.19403	0.65	6242532	6249497	829693	5476	5407363	6965	0.993443	0.132762	0.991675	1.40761	1.39758	0.132762	0.865248	0.000876231	0.00111449	0.998886
cami2	strain	S48	rspc_R10	0.15	Genus	26	14	0.538462	1	6372781	6395589	4627018	7810	1737953	22808	0.998315	0.72347	0.995095	0.695429	0.663333	0.72347	0.271742	0.00122115	0.00356621	0.996434
cami2	strain	S48	rspc_R10	0.15	Species	113	20	0.132743	0.75	6372781	6395589	831655	23158	5517968	22808	0.972909	0.130036	0.973307	1.30806	1.27597	0.130036	0.862777	0.00362093	0.00356621	0.996434
cami2	strain	S49	rspc_R10	0.15	Genus	21	14	0.666667	1	4947447	4958087	3040964	1258	1905225	10640	0.999586	0.613334	0.996513	0.908179	0.888865	0.613334	0.384266	0.000253727	0.00214599	0.997854
cami2	strain	S49	rspc_R10	0.15	Species	64	20	0.203125	0.65	4947447	4958087	589455	17820	4340172	10640	0.970656	0.118888	0.982269	1.42935	1.41004	0.118888	0.875372	0.00359413	0.00214599	0.997854
cami2	strain	S5	rspc_R10	0.15	Genus	22	14	0.636364	1	6160322	6173274	3350410	1729	2808183	12952	0.999484	0.542728	0.996149	1.02389	1.00501	0.542728	0.454894	0.000280078	0.00209808	0.997902
cami2	strain	S5	rspc_R10	0.15	Species	74	20	0.175676	0.65	6160322	6173274	674563	21046	5464713	12952	0.969744	0.109272	0.981161	1.48238	1.4635	0.109272	0.885221	0.00340921	0.00209808	0.997902
cami2	strain	S50	rspc_R10	0.15	Genus	21	14	0.666667	1	6435582	6442491	3563456	4319	2867807	6909	0.998789	0.553118	0.998065	0.992846	0.983194	0.553118	0.445139	0.000670393	0.00107241	0.998928
cami2	strain	S50	rspc_R10	0.15	Species	66	20	0.166667	0.55	6435582	6442491	596994	20978	5817610	6909	0.966053	0.0926651	0.988559	1.47398	1.46433	0.0926651	0.903006	0.00325619	0.00107241	0.998928
cami2	strain	S6	rspc_R10	0.15	Genus	21	14	0.666667	1	6031793	6050035	4781661	3551	1246581	18242	0.999258	0.790353	0.9962	0.540412	0.513275	0.790353	0.206045	0.000586939	0.00301519	0.996985
cami2	strain	S6	rspc_R10	0.15	Species	69	20	0.188406	0.65	6031793	6050035	1366153	40957	4624683	18242	0.970893	0.225809	0.986823	1.15442	1.12728	0.225809	0.764406	0.00676971	0.00301519	0.996985
cami2	strain	S7	rspc_R10	0.15	Genus	22	14	0.636364	1	5621333	5630478	3146654	2279	2472400	9145	0.999276	0.558861	0.997102	0.991255	0.976637	0.558861	0.43911	0.000404761	0.0016242	0.998376
cami2	strain	S7	rspc_R10	0.15	Species	73	20	0.191781	0.7	5621333	5630478	607006	16795	4997532	9145	0.973076	0.107807	0.985158	1.46293	1.44832	0.107807	0.887586	0.00298287	0.0016242	0.998376
cami2	strain	S8	rspc_R10	0.15	Genus	22	14	0.636364	1	5856951	5863943	4327490	2309	1527152	6992	0.999467	0.737983	0.998387	0.614421	0.603689	0.737983	0.260431	0.000393762	0.00119237	0.998808
cami2	strain	S8	rspc_R10	0.15	Species	68	20	0.235294	0.8	5856951	5863943	539073	15734	5302144	6992	0.971641	0.0919301	0.987196	1.27879	1.26806	0.0919301	0.904194	0.00268318	0.00119237	0.998808
cami2	strain	S9	rspc_R10	0.15	Genus	20	14	0.7	1	6176432	6233966	3555347	3705	2617380	57534	0.998959	0.570319	0.984075	1.01382	0.93076	0.570319	0.419858	0.000594325	0.00922912	0.990771
cami2	strain	S9	rspc_R10	0.15	Species	102	20	0.137255	0.7	6176432	6233966	604521	192503	5379408	57534	0.758473	0.0969721	0.913098	1.72945	1.64639	0.0969721	0.862919	0.0308797	0.00922912	0.990771
cami2	strain	S0	rspc_R100	0.15	Genus	22	14	0.636364	1	6121665	6136535	3158429	3505	2959731	14870	0.998892	0.514693	0.995314	1.05272	1.03091	0.514693	0.482313	0.000571169	0.00242319	0.997577
cami2	strain	S0	rspc_R100	0.15	Species	95	20	0.147368	0.7	6121665	6136535	1083815	47844	4990006	14870	0.957722	0.176617	0.986466	1.4486	1.42679	0.176617	0.813163	0.00779658	0.00242319	0.997577
cami2	strain	S1	rspc_R100	0.15	Genus	24	14	0.583333	1	5196202	5211345	3796274	2019	1397909	15143	0.999468	0.728463	0.996027	0.631034	0.604882	0.728463	0.268243	0.000387424	0.00290578	0.997094
cami2	strain	S1	rspc_R100	0.15	Species	88	20	0.170455	0.75	5196202	5211345	1119235	27872	4049095	15143	0.975702	0.214769	0.986651	1.18442	1.15826	0.214769	0.776977	0.00534833	0.00290578	0.997094
cami2	strain	S10	rspc_R100	0.15	Genus	24	14	0.583333	1	6300816	6318066	4663863	3156	1633797	17250	0.999324	0.738179	0.996315	0.609979	0.585407	0.738179	0.258591	0.00049952	0.00273027	0.99727
cami2	strain	S10	rspc_R100	0.15	Species	87	20	0.149425	0.65	6300816	6318066	1626232	56638	4617946	17250	0.966344	0.257394	0.989504	1.15848	1.13391	0.257394	0.730911	0.00896445	0.00273027	0.99727
cami2	strain	S11	rspc_R100	0.15	Genus	22	14	0.590909	0.928571	6114538	6122962	3239646	2511	2872381	8424	0.999226	0.529098	0.997406	1.01718	1.0048	0.529098	0.469116	0.000410096	0.0013758	0.998624
cami2	strain	S11	rspc_R100	0.15	Species	84	20	0.166667	0.7	6114538	6122962	1364501	17179	4732858	8424	0.987567	0.22285	0.993864	1.34259	1.33021	0.22285	0.772969	0.00280567	0.0013758	0.998624
cami2	strain	S12	rspc_R100	0.15	Genus	24	14	0.583333	1	6400057	6423669	3577366	9181	2813510	23612	0.99744	0.556904	0.993443	0.98661	0.953528	0.556904	0.437991	0.00142925	0.00367578	0.996324
cami2	strain	S12	rspc_R100	0.15	Species	96	20	0.135417	0.65	6400057	6423669	1028591	32366	5339100	23612	0.969494	0.160125	0.977559	1.41226	1.37918	0.160125	0.831161	0.00503855	0.00367578	0.996324
cami2	strain	S13	rspc_R100	0.15	Genus	23	14	0.608696	1	6177101	6184328	3233398	4178	2939525	7227	0.99871	0.522837	0.99777	1.03748	1.02697	0.522837	0.475318	0.000675579	0.0011686	0.998831
cami2	strain	S13	rspc_R100	0.15	Species	77	20	0.168831	0.65	6177101	6184328	971004	12828	5193269	7227	0.986961	0.15701	0.992612	1.4145	1.40398	0.15701	0.839747	0.00207428	0.0011686	0.998831
cami2	strain	S14	rspc_R100	0.15	Genus	25	14	0.56	1	6294972	6310990	4192083	5084	2097805	16018	0.998789	0.664251	0.996194	0.758904	0.736061	0.664251	0.332405	0.000805579	0.00253811	0.997462
cami2	strain	S14	rspc_R100	0.15	Species	94	20	0.159574	0.75	6294972	6310990	1282228	37776	4974968	16018	0.971382	0.203174	0.987662	1.26142	1.23858	0.203174	0.788302	0.00598575	0.00253811	0.997462
cami2	strain	S15	rspc_R100	0.15	Genus	23	14	0.608696	1	5947886	5974015	3935425	3659	2008802	26129	0.999071	0.658757	0.993404	0.817003	0.777639	0.658757	0.336257	0.000612486	0.00437378	0.995626
cami2	strain	S15	rspc_R100	0.15	Species	89	20	0.168539	0.75	5947886	5974015	1012761	28425	4906700	26129	0.972699	0.169528	0.974849	1.3394	1.30003	0.169528	0.82134	0.00475811	0.00437378	0.995626
cami2	strain	S16	rspc_R100	0.15	Genus	21	14	0.666667	1	6396331	6407955	4658324	2494	1735513	11624	0.999465	0.72696	0.997511	0.635856	0.61953	0.72696	0.270837	0.000389204	0.001814	0.998186
cami2	strain	S16	rspc_R100	0.15	Species	77	20	0.194805	0.75	6396331	6407955	1296861	14332	5085138	11624	0.989069	0.202383	0.991116	1.17521	1.15889	0.202383	0.793566	0.00223659	0.001814	0.998186
cami2	strain	S17	rspc_R100	0.15	Genus	21	14	0.666667	1	5800223	5808925	3781071	2756	2016396	8702	0.999272	0.650907	0.997704	0.780506	0.767023	0.650907	0.34712	0.000474442	0.00149804	0.998502
cami2	strain	S17	rspc_R100	0.15	Species	82	20	0.170732	0.7	5800223	5808925	1194349	12860	4593014	8702	0.989347	0.205606	0.992767	1.23972	1.22624	0.205606	0.790682	0.00221383	0.00149804	0.998502
cami2	strain	S18	rspc_R100	0.15	Genus	21	14	0.666667	1	5982127	5991774	2747884	1994	3232249	9647	0.999275	0.458609	0.996502	1.15838	1.14389	0.458609	0.539448	0.00033279	0.00161004	0.99839
cami2	strain	S18	rspc_R100	0.15	Species	73	20	0.205479	0.75	5982127	5991774	1040881	22442	4918804	9647	0.978894	0.173718	0.990817	1.47057	1.45608	0.173718	0.820926	0.00374547	0.00161004	0.99839
cami2	strain	S19	rspc_R100	0.15	Genus	18	14	0.777778	1	6029900	6040485	4651704	2089	1376107	10585	0.999551	0.770088	0.99773	0.544192	0.528421	0.770088	0.227814	0.000345833	0.00175234	0.998248
cami2	strain	S19	rspc_R100	0.15	Species	58	20	0.241379	0.7	6029900	6040485	1453966	10168	4565766	10585	0.993055	0.240704	0.992773	1.08428	1.06851	0.240704	0.755861	0.00168331	0.00175234	0.998248
cami2	strain	S2	rspc_R100	0.15	Genus	18	14	0.777778	1	6081071	6098835	4007635	2365	2071071	17764	0.99941	0.657115	0.995587	0.775393	0.749178	0.657115	0.339585	0.000387779	0.00291269	0.997087
cami2	strain	S2	rspc_R100	0.15	Species	55	20	0.236364	0.65	6081071	6098835	2074300	16326	3990445	17764	0.992191	0.340114	0.991509	1.11071	1.08449	0.340114	0.654296	0.0026769	0.00291269	0.997087
cami2	strain	S20	rspc_R100	0.15	Genus	20	14	0.7	1	6272530	6281262	4219748	2258	2050524	8732	0.999465	0.671799	0.997935	0.755201	0.74269	0.671799	0.326451	0.000359482	0.00139017	0.99861
cami2	strain	S20	rspc_R100	0.15	Species	85	20	0.164706	0.7	6272530	6281262	1177763	13083	5081684	8732	0.989014	0.187504	0.992641	1.25328	1.24077	0.187504	0.809023	0.00208286	0.00139017	0.99861
cami2	strain	S21	rspc_R100	0.15	Genus	20	14	0.7	1	6547885	6554225	2489352	1320	4057213	6340	0.99947	0.379809	0.99746	1.31673	1.30802	0.379809	0.619023	0.000201397	0.000967315	0.999033
cami2	strain	S21	rspc_R100	0.15	Species	47	20	0.276596	0.65	6547885	6554225	749149	8049	5790687	6340	0.98937	0.1143	0.991608	1.59045	1.58175	0.1143	0.883504	0.00122806	0.000967315	0.999033
cami2	strain	S22	rspc_R100	0.15	Genus	21	14	0.666667	1	6048014	6055845	3059626	2383	2986005	7831	0.999222	0.505235	0.997447	1.06575	1.05411	0.505235	0.493078	0.000393504	0.00129313	0.998707
cami2	strain	S22	rspc_R100	0.15	Species	66	20	0.19697	0.65	6048014	6055845	982693	11069	5054252	7831	0.988862	0.162272	0.992094	1.42019	1.40855	0.162272	0.834607	0.00182782	0.00129313	0.998707
cami2	strain	S23	rspc_R100	0.15	Genus	24	14	0.583333	1	6036781	6065477	4909580	2392	1124809	28696	0.999513	0.80943	0.994189	0.468891	0.426312	0.80943	0.185444	0.000394363	0.00473104	0.995269
cami2	strain	S23	rspc_R100	0.15	Species	85	20	0.164706	0.7	6036781	6065477	2710365	37358	3289058	28696	0.986404	0.446851	0.989523	0.877589	0.835009	0.446851	0.542259	0.00615912	0.00473104	0.995269
cami2	strain	S24	rspc_R100	0.15	Genus	21	14	0.666667	1	6354060	6360376	3853931	1399	2498730	6316	0.999637	0.605928	0.998364	0.859511	0.850573	0.605928	0.392859	0.000219956	0.000993023	0.999007
cami2	strain	S24	rspc_R100	0.15	Species	51	20	0.254902	0.65	6354060	6360376	1210825	14282	5128953	6316	0.988342	0.19037	0.994811	1.29127	1.28234	0.19037	0.806391	0.00224546	0.000993023	0.999007
cami2	strain	S25	rspc_R100	0.15	Genus	23	14	0.608696	1	5260025	5272111	4071755	4238	1184032	12086	0.99896	0.77232	0.997041	0.558139	0.537507	0.77232	0.224584	0.000803853	0.00229244	0.997708
cami2	strain	S25	rspc_R100	0.15	Species	81	20	0.160494	0.65	5260025	5272111	1136851	124029	3999145	12086	0.901633	0.215635	0.989481	1.2966	1.27596	0.215635	0.758547	0.0235255	0.00229244	0.997708
cami2	strain	S26	rspc_R100	0.15	Genus	20	14	0.7	1	5926056	5945193	4026198	1916	1897942	19137	0.999524	0.677219	0.995269	0.742502	0.713532	0.677219	0.31924	0.000322277	0.0032189	0.996781
cami2	strain	S26	rspc_R100	0.15	Species	76	20	0.171053	0.65	5926056	5945193	1446230	22090	4457736	19137	0.984956	0.24326	0.98694	1.20361	1.17464	0.24326	0.749805	0.00371561	0.0032189	0.996781
cami2	strain	S27	rspc_R100	0.15	Genus	20	14	0.7	1	6070014	6081376	4144084	6128	1919802	11362	0.998523	0.681439	0.997266	0.729897	0.713082	0.681439	0.315685	0.00100767	0.00186833	0.998132
cami2	strain	S27	rspc_R100	0.15	Species	74	20	0.189189	0.7	6070014	6081376	1120667	51274	4898073	11362	0.956249	0.184279	0.989963	1.28645	1.26963	0.184279	0.805422	0.00843132	0.00186833	0.998132
cami2	strain	S28	rspc_R100	0.15	Genus	22	14	0.636364	1	6396967	6410148	5092268	1943	1302756	13181	0.999619	0.794407	0.997418	0.480853	0.462347	0.794407	0.203233	0.000303113	0.00205627	0.997944
cami2	strain	S28	rspc_R100	0.15	Species	71	20	0.183099	0.65	6396967	6410148	1665810	12837	4718320	13181	0.992353	0.259871	0.992149	1.02899	1.01048	0.259871	0.73607	0.00200261	0.00205627	0.997944
cami2	strain	S29	rspc_R100	0.15	Genus	20	14	0.7	1	6221621	6230031	3163050	1435	3057136	8410	0.999547	0.50771	0.997348	1.06258	1.05043	0.50771	0.49071	0.000230336	0.00134991	0.99865
cami2	strain	S29	rspc_R100	0.15	Species	59	20	0.237288	0.7	6221621	6230031	1093880	11916	5115825	8410	0.989224	0.175582	0.99237	1.40817	1.39602	0.175582	0.821156	0.00191267	0.00134991	0.99865
cami2	strain	S3	rspc_R100	0.15	Genus	22	14	0.636364	1	6462933	6476522	3686797	4068	2772068	13589	0.998898	0.569256	0.996328	0.949973	0.93109	0.569256	0.428018	0.000628115	0.00209819	0.997902
cami2	strain	S3	rspc_R100	0.15	Species	73	20	0.191781	0.7	6462933	6476522	1118323	105238	5239372	13589	0.91399	0.172673	0.987995	1.47152	1.45264	0.172673	0.808979	0.0162492	0.00209819	0.997902
cami2	strain	S30	rspc_R100	0.15	Genus	22	14	0.636364	1	6309411	6321446	3883699	2432	2423280	12035	0.999374	0.614369	0.996911	0.853864	0.836729	0.614369	0.383343	0.000384722	0.00190384	0.998096
cami2	strain	S30	rspc_R100	0.15	Species	86	20	0.162791	0.7	6309411	6321446	1100518	15187	5193706	12035	0.986388	0.174093	0.989183	1.31028	1.29315	0.174093	0.821601	0.00240246	0.00190384	0.998096
cami2	strain	S31	rspc_R100	0.15	Genus	22	14	0.636364	1	6412585	6421365	4454641	3062	1954882	8780	0.999313	0.693722	0.998033	0.698436	0.68613	0.693722	0.304434	0.000476846	0.00136731	0.998633
cami2	strain	S31	rspc_R100	0.15	Species	62	20	0.225806	0.7	6412585	6421365	994452	17585	5400548	8780	0.982624	0.154866	0.991248	1.25538	1.24308	0.154866	0.841028	0.00273851	0.00136731	0.998633
cami2	strain	S32	rspc_R100	0.15	Genus	22	14	0.636364	1	6386759	6394606	4080036	3389	2303334	7847	0.99917	0.638043	0.99808	0.7996	0.788556	0.638043	0.3602	0.000529978	0.00122713	0.998773
cami2	strain	S32	rspc_R100	0.15	Species	57	20	0.22807	0.65	6386759	6394606	2215532	7285	4163942	7847	0.996723	0.346469	0.996471	1.09605	1.085	0.346469	0.651165	0.00113924	0.00122713	0.998773
cami2	strain	S33	rspc_R100	0.15	Genus	23	14	0.608696	1	6525582	6540562	4365914	3797	2155871	14980	0.999131	0.667514	0.996581	0.754256	0.733643	0.667514	0.329616	0.000580531	0.00229032	0.99771
cami2	strain	S33	rspc_R100	0.15	Species	107	20	0.130841	0.7	6525582	6540562	1146685	23893	5355004	14980	0.979589	0.175319	0.987105	1.27103	1.25042	0.175319	0.818738	0.00365305	0.00229032	0.99771
cami2	strain	S34	rspc_R100	0.15	Genus	19	14	0.736842	1	5798611	5805424	4247472	11300	1539839	6813	0.997347	0.731639	0.998399	0.676309	0.665747	0.731639	0.265241	0.00194646	0.00117356	0.998826
cami2	strain	S34	rspc_R100	0.15	Species	52	20	0.269231	0.7	5798611	5805424	990554	15842	4792215	6813	0.984259	0.170626	0.993169	1.24358	1.23302	0.170626	0.825472	0.00272883	0.00117356	0.998826
cami2	strain	S35	rspc_R100	0.15	Genus	22	14	0.636364	1	6161798	6175673	4217580	2084	1942134	13875	0.999506	0.682934	0.996721	0.74249	0.72227	0.682934	0.314481	0.000337453	0.00224672	0.997753
cami2	strain	S35	rspc_R100	0.15	Species	87	20	0.172414	0.75	6161798	6175673	1089733	18664	5053401	13875	0.983161	0.176456	0.987428	1.27045	1.25023	0.176456	0.818275	0.00302218	0.00224672	0.997753
cami2	strain	S36	rspc_R100	0.15	Genus	22	14	0.636364	1	6291829	6305631	3472886	3175	2815768	13802	0.999087	0.550759	0.996042	0.991169	0.97147	0.550759	0.446548	0.000503518	0.00218884	0.997811
cami2	strain	S36	rspc_R100	0.15	Species	83	20	0.168675	0.7	6291829	6305631	1157365	22545	5111919	13802	0.980893	0.183545	0.988215	1.38296	1.36326	0.183545	0.810691	0.00357538	0.00218884	0.997811
cami2	strain	S37	rspc_R100	0.15	Genus	20	14	0.7	1	6214269	6223227	4494559	1353	1718357	8958	0.999699	0.722223	0.998011	0.637323	0.624368	0.722223	0.27612	0.000217411	0.00143945	0.998561
cami2	strain	S37	rspc_R100	0.15	Species	62	20	0.241935	0.75	6214269	6223227	1702155	20738	4491376	8958	0.987963	0.273516	0.994765	1.11095	1.09799	0.273516	0.721712	0.00333235	0.00143945	0.998561
cami2	strain	S38	rspc_R100	0.15	Genus	21	14	0.666667	1	5957820	5981152	4095310	3142	1859368	23332	0.999233	0.684703	0.994335	0.75949	0.724381	0.684703	0.310871	0.000525317	0.00390092	0.996099
cami2	strain	S38	rspc_R100	0.15	Species	87	20	0.16092	0.7	5957820	5981152	862174	24139	5071507	23332	0.972765	0.144148	0.973651	1.32813	1.29302	0.144148	0.847915	0.00403584	0.00390092	0.996099
cami2	strain	S39	rspc_R100	0.15	Genus	22	14	0.636364	1	6407900	6419074	3436472	3216	2968212	11174	0.999065	0.535353	0.996759	1.02583	1.01017	0.535353	0.462405	0.000501007	0.00174075	0.998259
cami2	strain	S39	rspc_R100	0.15	Species	93	20	0.150538	0.7	6407900	6419074	844193	10297	5553410	11174	0.98795	0.131513	0.986937	1.4385	1.42283	0.131513	0.865142	0.00160413	0.00174075	0.998259
cami2	strain	S4	rspc_R100	0.15	Genus	22	14	0.636364	1	5974653	5994875	4133638	1833	1839182	20222	0.999557	0.689529	0.995132	0.735117	0.704758	0.689529	0.306792	0.000305761	0.00337321	0.996627
cami2	strain	S4	rspc_R100	0.15	Species	97	20	0.154639	0.75	5974653	5994875	1187551	22303	4764799	20222	0.981566	0.198094	0.983257	1.25387	1.22351	0.198094	0.794812	0.00372034	0.00337321	0.996627
cami2	strain	S40	rspc_R100	0.15	Genus	20	14	0.7	1	6223237	6233741	3981509	5807	2235921	10504	0.998544	0.638703	0.997369	0.809424	0.794259	0.638703	0.35868	0.000931543	0.00168502	0.998315
cami2	strain	S40	rspc_R100	0.15	Species	67	20	0.19403	0.65	6223237	6233741	1618700	62110	4542427	10504	0.963048	0.259668	0.993553	1.26072	1.24555	0.259668	0.728684	0.00996352	0.00168502	0.998315
cami2	strain	S41	rspc_R100	0.15	Genus	22	14	0.636364	1	6086783	6096904	3627258	1905	2457620	10121	0.999475	0.594934	0.997218	0.893395	0.878455	0.594934	0.403093	0.000312454	0.00166002	0.99834
cami2	strain	S41	rspc_R100	0.15	Species	82	20	0.170732	0.7	6086783	6096904	1535895	9056	4541832	10121	0.994138	0.251914	0.993453	1.2458	1.23086	0.251914	0.744941	0.00148534	0.00166002	0.99834
cami2	strain	S42	rspc_R100	0.15	Genus	21	14	0.666667	1	6168694	6176789	4548868	1215	1618611	8095	0.999733	0.736445	0.998224	0.600253	0.588458	0.736445	0.262047	0.000196704	0.00131055	0.998689
cami2	strain	S42	rspc_R100	0.15	Species	64	20	0.234375	0.75	6168694	6176789	2737111	9963	3421620	8095	0.996373	0.443128	0.997051	0.9049	0.893105	0.443128	0.553948	0.00161297	0.00131055	0.998689
cami2	strain	S43	rspc_R100	0.15	Genus	22	14	0.636364	1	6261279	6434250	3749673	10677	2500929	172971	0.997161	0.582768	0.955904	1.10499	0.863041	0.582768	0.38869	0.0016594	0.0268829	0.973117
cami2	strain	S43	rspc_R100	0.15	Species	77	20	0.181818	0.7	6261279	6434250	980980	486366	4793933	172971	0.66854	0.152462	0.850105	2.12674	1.88479	0.152462	0.745065	0.0755902	0.0268829	0.973117
cami2	strain	S44	rspc_R100	0.15	Genus	24	14	0.583333	1	5823990	5860203	3763679	10498	2049813	36213	0.997218	0.642244	0.99047	0.871786	0.81617	0.642244	0.349785	0.00179141	0.00617948	0.993821
cami2	strain	S44	rspc_R100	0.15	Species	99	20	0.151515	0.75	5823990	5860203	1147216	50221	4626553	36213	0.95806	0.195764	0.9694	1.37249	1.31688	0.195764	0.789487	0.00856984	0.00617948	0.993821
cami2	strain	S45	rspc_R100	0.15	Genus	21	14	0.666667	1	6379377	6390145	1965952	2674	4410751	10768	0.998642	0.307654	0.994553	1.45939	1.44423	0.307654	0.690243	0.000418457	0.00168509	0.998315
cami2	strain	S45	rspc_R100	0.15	Species	77	20	0.181818	0.7	6379377	6390145	659187	33831	5686359	10768	0.951183	0.103157	0.983927	1.7029	1.68773	0.103157	0.889864	0.00529425	0.00168509	0.998315
cami2	strain	S46	rspc_R100	0.15	Genus	20	14	0.7	1	6439130	6445115	5110317	1608	1327205	5985	0.999685	0.792898	0.99883	0.471415	0.463057	0.792898	0.205924	0.000249491	0.00092861	0.999071
cami2	strain	S46	rspc_R100	0.15	Species	54	20	0.222222	0.6	6439130	6445115	1645595	5248	4788287	5985	0.996821	0.255324	0.996376	1.01351	1.00515	0.255324	0.742933	0.00081426	0.00092861	0.999071
cami2	strain	S47	rspc_R100	0.15	Genus	21	14	0.666667	1	6241840	6249497	3568603	2517	2670720	7657	0.999295	0.571022	0.997859	0.937329	0.926302	0.571022	0.42735	0.000402752	0.00122522	0.998775
cami2	strain	S47	rspc_R100	0.15	Species	67	20	0.208955	0.7	6241840	6249497	1207573	11101	5023166	7657	0.990891	0.193227	0.993699	1.32611	1.31509	0.193227	0.803771	0.0017763	0.00122522	0.998775
cami2	strain	S48	rspc_R100	0.15	Genus	26	14	0.538462	1	6371477	6395589	4683341	9415	1678721	24112	0.997994	0.732277	0.994878	0.655139	0.621208	0.732277	0.262481	0.00147211	0.0037701	0.99623
cami2	strain	S48	rspc_R100	0.15	Species	114	20	0.140351	0.8	6371477	6395589	1232820	34451	5104206	24112	0.972815	0.192761	0.980817	1.22597	1.19204	0.192761	0.798082	0.00538668	0.0037701	0.99623
cami2	strain	S49	rspc_R100	0.15	Genus	22	14	0.636364	1	4947001	4958087	3065598	1462	1879941	11086	0.999523	0.618303	0.996397	0.882265	0.862141	0.618303	0.379167	0.000294872	0.00223594	0.997764
cami2	strain	S49	rspc_R100	0.15	Species	70	20	0.2	0.7	4947001	4958087	824100	18356	4104545	11086	0.978211	0.166213	0.986726	1.36161	1.34149	0.166213	0.827849	0.00370223	0.00223594	0.997764
cami2	strain	S5	rspc_R100	0.15	Genus	23	14	0.608696	1	6159886	6173274	3396615	2073	2761198	13388	0.99939	0.550213	0.996074	0.987562	0.968043	0.550213	0.447283	0.000335802	0.0021687	0.997831
cami2	strain	S5	rspc_R100	0.15	Species	75	20	0.186667	0.7	6159886	6173274	1003380	22784	5133722	13388	0.977797	0.162536	0.986833	1.40208	1.38256	0.162536	0.831604	0.00369075	0.0021687	0.997831
cami2	strain	S50	rspc_R100	0.15	Genus	19	14	0.736842	1	6434871	6442491	3623921	4513	2806437	7620	0.998756	0.562503	0.997902	0.954065	0.94342	0.562503	0.435614	0.000700505	0.00118277	0.998817
cami2	strain	S50	rspc_R100	0.15	Species	72	20	0.166667	0.6	6434871	6442491	1053264	29515	5352092	7620	0.972741	0.163487	0.992817	1.38413	1.37348	0.163487	0.830749	0.0045813	0.00118277	0.998817
cami2	strain	S6	rspc_R100	0.15	Genus	21	14	0.666667	1	6031102	6050035	4835475	3776	1191851	18933	0.99922	0.799247	0.9961	0.502877	0.474713	0.799247	0.196999	0.000624129	0.0031294	0.996871
cami2	strain	S6	rspc_R100	0.15	Species	70	20	0.2	0.7	6031102	6050035	1918158	43426	4069518	18933	0.977862	0.317049	0.990226	1.03751	1.00934	0.317049	0.672644	0.00717781	0.0031294	0.996871
cami2	strain	S7	rspc_R100	0.15	Genus	22	14	0.636364	1	5620821	5630478	3190043	2539	2428239	9657	0.999205	0.566567	0.996982	0.952699	0.937262	0.566567	0.431267	0.000450939	0.00171513	0.998285
cami2	strain	S7	rspc_R100	0.15	Species	74	20	0.189189	0.7	5620821	5630478	957616	19516	4643689	9657	0.980027	0.170077	0.990016	1.37331	1.35787	0.170077	0.824742	0.00346614	0.00171513	0.998285
cami2	strain	S8	rspc_R100	0.15	Genus	20	14	0.7	1	5856275	5863943	4407553	2540	1446182	7668	0.999424	0.751636	0.998263	0.570488	0.55872	0.751636	0.246623	0.000433156	0.00130765	0.998692
cami2	strain	S8	rspc_R100	0.15	Species	63	20	0.238095	0.75	5856275	5863943	1243539	30858	4581878	7668	0.975786	0.212065	0.993872	1.14869	1.13692	0.212065	0.781365	0.00526233	0.00130765	0.998692
cami2	strain	S9	rspc_R100	0.15	Genus	22	14	0.636364	1	6175231	6233966	3613724	4292	2557215	58735	0.998814	0.579683	0.984007	0.97233	0.887535	0.579683	0.410207	0.000688486	0.00942177	0.990578
cami2	strain	S9	rspc_R100	0.15	Species	100	20	0.14	0.7	6175231	6233966	1028520	196008	4950703	58735	0.839932	0.164986	0.945979	1.63305	1.54826	0.164986	0.79415	0.0314419	0.00942177	0.990578
cami2	strain	S0	rspc_gold	0.15	Genus	13	14	1	0.928571	6074521	6136535	5594371	10312	469838	62014	0.99816	0.91165	0.989036	0.277009	0.186057	0.91165	0.0765641	0.00168043	0.0101057	0.989894
cami2	strain	S0	rspc_gold	0.15	Species	19	20	1	0.95	6074521	6136535	4702071	13599	1358851	62014	0.997116	0.766242	0.986983	0.426702	0.33575	0.766242	0.221436	0.00221607	0.0101057	0.989894
cami2	strain	S1	rspc_gold	0.15	Genus	13	14	1	0.928571	5154814	5211345	4851989	3740	299085	56531	0.99923	0.931044	0.988483	0.230793	0.133164	0.931044	0.0573911	0.000717665	0.0108477	0.989152
cami2	strain	S1	rspc_gold	0.15	Species	19	20	1	0.95	5154814	5211345	3618329	5744	1530741	56531	0.998415	0.694318	0.984617	0.470596	0.372966	0.694318	0.293732	0.00110221	0.0108477	0.989152
cami2	strain	S10	rspc_gold	0.15	Genus	13	14	1	0.928571	6260067	6318066	5885318	7863	366886	57999	0.998666	0.931506	0.990241	0.226396	0.143777	0.931506	0.0580694	0.00124453	0.00917987	0.99082
cami2	strain	S10	rspc_gold	0.15	Species	19	20	1	0.95	6260067	6318066	4738755	14774	1506538	57999	0.996892	0.750033	0.987909	0.41662	0.334001	0.750033	0.238449	0.00233837	0.00917987	0.99082
cami2	strain	S11	rspc_gold	0.15	Genus	12	14	1	0.857143	6091406	6122962	5618676	6085	466645	31556	0.998918	0.91764	0.994415	0.226332	0.179949	0.91764	0.0762123	0.0009938	0.00515371	0.994846
cami2	strain	S11	rspc_gold	0.15	Species	18	20	1	0.9	6091406	6122962	4750963	9749	1330694	31556	0.997952	0.775926	0.993402	0.372834	0.32645	0.775926	0.217328	0.0015922	0.00515371	0.994846
cami2	strain	S12	rspc_gold	0.15	Genus	13	14	1	0.928571	6372274	6423669	5963196	6508	402570	51395	0.99891	0.928316	0.991455	0.226718	0.15471	0.928316	0.0626698	0.00101313	0.00800088	0.991999
cami2	strain	S12	rspc_gold	0.15	Species	19	20	1	0.95	6372274	6423669	4870065	9143	1493066	51395	0.998126	0.758144	0.989557	0.400172	0.328164	0.758144	0.232432	0.00142333	0.00800088	0.991999
cami2	strain	S13	rspc_gold	0.15	Genus	13	14	1	0.928571	6151945	6184328	5736165	3756	412024	32383	0.999346	0.927532	0.994386	0.202752	0.155625	0.927532	0.0666239	0.000607342	0.0052363	0.994764
cami2	strain	S13	rspc_gold	0.15	Species	19	20	1	0.95	6151945	6184328	4290664	10490	1850791	32383	0.997561	0.693796	0.992509	0.445199	0.398073	0.693796	0.299271	0.00169622	0.0052363	0.994764
cami2	strain	S14	rspc_gold	0.15	Genus	13	14	1	0.928571	6191813	6310990	5809250	10922	371641	119177	0.998123	0.920497	0.979897	0.322148	0.152192	0.920497	0.0588879	0.00173063	0.018884	0.981116
cami2	strain	S14	rspc_gold	0.15	Species	19	20	1	0.95	6191813	6310990	4662523	13177	1516113	119177	0.997182	0.738794	0.975076	0.50671	0.336754	0.738794	0.240234	0.00208794	0.018884	0.981116
cami2	strain	S15	rspc_gold	0.15	Genus	13	14	1	0.928571	5873538	5974015	5544964	3325	325249	100477	0.999401	0.92818	0.982202	0.278907	0.127536	0.92818	0.054444	0.000556577	0.016819	0.983181
cami2	strain	S15	rspc_gold	0.15	Species	19	20	1	0.95	5873538	5974015	3906246	5015	1962277	100477	0.998718	0.653873	0.974923	0.555478	0.404107	0.653873	0.328469	0.000839469	0.016819	0.983181
cami2	strain	S16	rspc_gold	0.15	Genus	13	14	1	0.928571	6342757	6407955	5910943	14618	417196	65198	0.997533	0.922438	0.98909	0.253588	0.162017	0.922438	0.065106	0.00228123	0.0101745	0.989825
cami2	strain	S16	rspc_gold	0.15	Species	19	20	1	0.95	6342757	6407955	4359259	15630	1967868	65198	0.996427	0.680289	0.985264	0.497001	0.40543	0.680289	0.307098	0.00243916	0.0101745	0.989825
cami2	strain	S17	rspc_gold	0.15	Genus	13	14	1	0.928571	5786221	5808925	5384863	4604	396754	22704	0.999146	0.926998	0.995801	0.193717	0.158541	0.926998	0.0683008	0.000792573	0.00390847	0.996092
cami2	strain	S17	rspc_gold	0.15	Species	19	20	1	0.95	5786221	5808925	4019856	14096	1752269	22704	0.996506	0.692014	0.994384	0.441774	0.406598	0.692014	0.301651	0.00242661	0.00390847	0.996092
cami2	strain	S18	rspc_gold	0.15	Genus	12	14	1	0.857143	5953321	5991774	5504231	3831	445259	38453	0.999304	0.918631	0.993062	0.22678	0.169021	0.918631	0.0743117	0.000639377	0.00641763	0.993582
cami2	strain	S18	rspc_gold	0.15	Species	18	20	1	0.9	5953321	5991774	4498131	8047	1447143	38453	0.998214	0.750718	0.991524	0.400322	0.342563	0.750718	0.241522	0.00134301	0.00641763	0.993582
cami2	strain	S19	rspc_gold	0.15	Genus	13	14	1	0.928571	6017061	6040485	5539179	3098	474784	23424	0.999441	0.917009	0.995789	0.206821	0.171921	0.917009	0.0786003	0.000512873	0.00387783	0.996122
cami2	strain	S19	rspc_gold	0.15	Species	19	20	1	0.95	6017061	6040485	4350853	3764	1662444	23424	0.999136	0.720282	0.994645	0.40443	0.36953	0.720282	0.275217	0.000623129	0.00387783	0.996122
cami2	strain	S2	rspc_gold	0.15	Genus	13	14	1	0.928571	6048069	6098835	5708787	8808	330474	50766	0.998459	0.936045	0.991186	0.210812	0.135897	0.936045	0.0541864	0.00144421	0.00832388	0.991676
cami2	strain	S2	rspc_gold	0.15	Species	19	20	1	0.95	6048069	6098835	4308260	9698	1730111	50766	0.997754	0.706407	0.988354	0.441618	0.366703	0.706407	0.283679	0.00159014	0.00832388	0.991676
cami2	strain	S20	rspc_gold	0.15	Genus	13	14	1	0.928571	6248256	6281262	5933163	7113	307980	33006	0.998803	0.944581	0.994468	0.16999	0.122698	0.944581	0.0490315	0.00113242	0.00525468	0.994745
cami2	strain	S20	rspc_gold	0.15	Species	19	20	1	0.95	6248256	6281262	3686722	10186	2551348	33006	0.997245	0.58694	0.991127	0.531545	0.484253	0.58694	0.406184	0.00162165	0.00525468	0.994745
cami2	strain	S21	rspc_gold	0.15	Genus	13	14	1	0.928571	6537957	6554225	5993323	2714	541920	16268	0.999547	0.914421	0.997293	0.210163	0.187824	0.914421	0.0826825	0.000414084	0.00248206	0.997518
cami2	strain	S21	rspc_gold	0.15	Species	19	20	1	0.95	6537957	6554225	4950886	3259	1583812	16268	0.999342	0.755373	0.996725	0.369876	0.347538	0.755373	0.241647	0.000497237	0.00248206	0.997518
cami2	strain	S22	rspc_gold	0.15	Genus	13	14	1	0.928571	6021585	6055845	5625107	8254	388224	34260	0.998535	0.928872	0.993946	0.206024	0.155108	0.928872	0.0641073	0.00136298	0.00565734	0.994343
cami2	strain	S22	rspc_gold	0.15	Species	19	20	1	0.95	6021585	6055845	4498545	9092	1513948	34260	0.997983	0.742843	0.992442	0.39316	0.342244	0.742843	0.249998	0.00150136	0.00565734	0.994343
cami2	strain	S23	rspc_gold	0.15	Genus	13	14	1	0.928571	5988907	6065477	5708205	3028	277674	76570	0.99947	0.941097	0.986764	0.225113	0.111498	0.941097	0.0457794	0.000499219	0.0126239	0.987376
cami2	strain	S23	rspc_gold	0.15	Species	19	20	1	0.95	5988907	6065477	4969950	4792	1014165	76570	0.999037	0.819383	0.984827	0.349154	0.235539	0.819383	0.167203	0.000790045	0.0126239	0.987376
cami2	strain	S24	rspc_gold	0.15	Genus	13	14	1	0.928571	6342976	6360376	5882271	1596	459109	17400	0.999729	0.924831	0.997051	0.185251	0.16063	0.924831	0.0721827	0.000250929	0.00273569	0.997264
cami2	strain	S24	rspc_gold	0.15	Species	19	20	1	0.95	6342976	6360376	4789333	2483	1551160	17400	0.999482	0.752995	0.99638	0.358203	0.333581	0.752995	0.243879	0.000390386	0.00273569	0.997264
cami2	strain	S25	rspc_gold	0.15	Genus	13	14	1	0.928571	5227699	5272111	4963232	4713	259754	44412	0.999051	0.941413	0.991131	0.197687	0.121872	0.941413	0.0492694	0.000893949	0.00842395	0.991576
cami2	strain	S25	rspc_gold	0.15	Species	19	20	1	0.95	5227699	5272111	3349076	14566	1864057	44412	0.99567	0.635244	0.986913	0.518807	0.442992	0.635244	0.353569	0.00276284	0.00842395	0.991576
cami2	strain	S26	rspc_gold	0.15	Genus	13	14	1	0.928571	5899024	5945193	5585074	6465	307485	46169	0.998844	0.939427	0.991801	0.196037	0.126145	0.939427	0.0517199	0.00108743	0.00776577	0.992234
cami2	strain	S26	rspc_gold	0.15	Species	19	20	1	0.95	5899024	5945193	3769700	28189	2101135	46169	0.992578	0.634075	0.987901	0.530621	0.460729	0.634075	0.353417	0.00474148	0.00776577	0.992234
cami2	strain	S27	rspc_gold	0.15	Genus	13	14	1	0.928571	6045384	6081376	5681556	5325	358503	35992	0.999064	0.934255	0.993705	0.191642	0.138377	0.934255	0.058951	0.000875624	0.0059184	0.994082
cami2	strain	S27	rspc_gold	0.15	Species	19	20	1	0.95	6045384	6081376	4064705	8545	1972134	35992	0.997902	0.668386	0.991223	0.461747	0.408482	0.668386	0.324291	0.00140511	0.0059184	0.994082
cami2	strain	S28	rspc_gold	0.15	Genus	13	14	1	0.928571	6365913	6410148	5997952	2751	365210	44235	0.999542	0.935696	0.992679	0.188136	0.126029	0.935696	0.0569737	0.000429163	0.00690078	0.993099
cami2	strain	S28	rspc_gold	0.15	Species	19	20	1	0.95	6365913	6410148	5216620	3095	1146198	44235	0.999407	0.813806	0.991592	0.310455	0.248348	0.813806	0.17881	0.000482828	0.00690078	0.993099
cami2	strain	S29	rspc_gold	0.15	Genus	13	14	1	0.928571	6194772	6230031	5751789	1839	441144	35259	0.99968	0.923236	0.993907	0.210842	0.159906	0.923236	0.0708093	0.000295183	0.00565952	0.99434
cami2	strain	S29	rspc_gold	0.15	Species	19	20	1	0.95	6194772	6230031	4534156	2770	1657846	35259	0.999389	0.72779	0.992284	0.407483	0.356547	0.72779	0.266106	0.000444621	0.00565952	0.99434
cami2	strain	S3	rspc_gold	0.15	Genus	13	14	1	0.928571	6416359	6476522	5977990	6258	432111	60163	0.998954	0.923025	0.990036	0.241445	0.157841	0.923025	0.0667196	0.000966259	0.0092894	0.990711
cami2	strain	S3	rspc_gold	0.15	Species	19	20	1	0.95	6416359	6476522	4523182	18243	1874934	60163	0.995983	0.698397	0.986874	0.480878	0.397273	0.698397	0.289497	0.00281679	0.0092894	0.990711
cami2	strain	S30	rspc_gold	0.15	Genus	13	14	1	0.928571	6283197	6321446	5808066	4503	470628	38249	0.999225	0.918788	0.993458	0.226097	0.171641	0.918788	0.0744494	0.000712337	0.00605067	0.993949
cami2	strain	S30	rspc_gold	0.15	Species	19	20	1	0.95	6283197	6321446	4838048	5518	1439631	38249	0.998861	0.765339	0.992156	0.38083	0.326374	0.765339	0.227738	0.000872902	0.00605067	0.993949
cami2	strain	S31	rspc_gold	0.15	Genus	13	14	1	0.928571	6366061	6421365	5980835	16457	368769	55304	0.997256	0.931396	0.990838	0.235605	0.158093	0.931396	0.0574284	0.00256285	0.0086125	0.991388
cami2	strain	S31	rspc_gold	0.15	Species	19	20	1	0.95	6366061	6421365	4539005	17191	1809865	55304	0.996227	0.70686	0.987962	0.461056	0.383544	0.70686	0.281851	0.00267716	0.0086125	0.991388
cami2	strain	S32	rspc_gold	0.15	Genus	13	14	1	0.928571	6376545	6394606	6030105	4180	342260	18061	0.999307	0.942999	0.997014	0.154125	0.128705	0.942999	0.0535232	0.000653676	0.00282441	0.997176
cami2	strain	S32	rspc_gold	0.15	Species	19	20	1	0.95	6376545	6394606	4806753	5433	1564359	18061	0.998871	0.751689	0.996257	0.347003	0.321583	0.751689	0.244637	0.000849622	0.00282441	0.997176
cami2	strain	S33	rspc_gold	0.15	Genus	13	14	1	0.928571	6485451	6540562	6037390	12386	435675	55111	0.997953	0.923069	0.990954	0.242647	0.166813	0.923069	0.0666112	0.00189372	0.00842603	0.991574
cami2	strain	S33	rspc_gold	0.15	Species	19	20	1	0.95	6485451	6540562	4664883	20929	1799639	55111	0.995534	0.713224	0.988324	0.462942	0.387108	0.713224	0.275151	0.00319988	0.00842603	0.991574
cami2	strain	S34	rspc_gold	0.15	Genus	13	14	1	0.928571	5776649	5805424	5530824	10528	235297	28775	0.9981	0.952699	0.994824	0.161059	0.11645	0.952699	0.0405305	0.00181348	0.00495657	0.995043
cami2	strain	S34	rspc_gold	0.15	Species	19	20	1	0.95	5776649	5805424	2864041	12042	2900566	28775	0.995813	0.493339	0.990053	0.622506	0.577897	0.493339	0.49963	0.00207427	0.00495657	0.995043
cami2	strain	S35	rspc_gold	0.15	Genus	13	14	1	0.928571	6115555	6175673	5804738	4305	306512	60118	0.999259	0.939936	0.989749	0.207361	0.119749	0.939936	0.0496322	0.00069709	0.00973465	0.990265
cami2	strain	S35	rspc_gold	0.15	Species	19	20	1	0.95	6115555	6175673	3607462	5755	2502338	60118	0.998407	0.584141	0.983608	0.565035	0.477423	0.584141	0.405193	0.000931882	0.00973465	0.990265
cami2	strain	S36	rspc_gold	0.15	Genus	13	14	1	0.928571	6198865	6305631	5791093	5165	402607	106766	0.999109	0.9184	0.981897	0.301683	0.149296	0.9184	0.0638488	0.000819109	0.0169319	0.983068
cami2	strain	S36	rspc_gold	0.15	Species	19	20	1	0.95	6198865	6305631	4314330	6442	1878093	106766	0.998509	0.684203	0.975851	0.5375	0.385114	0.684203	0.297844	0.00102163	0.0169319	0.983068
cami2	strain	S37	rspc_gold	0.15	Genus	13	14	1	0.928571	6186909	6223227	5841955	3191	341763	36318	0.999454	0.938734	0.993822	0.179049	0.126526	0.938734	0.0549173	0.000512756	0.00583588	0.994164
cami2	strain	S37	rspc_gold	0.15	Species	19	20	1	0.95	6186909	6223227	4337541	4997	1844371	36318	0.998849	0.696992	0.991697	0.423112	0.370589	0.696992	0.296369	0.00080296	0.00583588	0.994164
cami2	strain	S38	rspc_gold	0.15	Genus	12	14	1	0.857143	5905398	5981152	5591527	6271	307600	75754	0.99888	0.934858	0.986633	0.24857	0.134581	0.934858	0.0514282	0.00104846	0.0126655	0.987335
cami2	strain	S38	rspc_gold	0.15	Species	18	20	1	0.9	5905398	5981152	4018633	7275	1879490	75754	0.998193	0.671883	0.981498	0.512888	0.398899	0.671883	0.314235	0.00121632	0.0126655	0.987335
cami2	strain	S39	rspc_gold	0.15	Genus	13	14	1	0.928571	6392021	6419074	5951827	2141	438053	27053	0.99964	0.92721	0.995475	0.194269	0.156339	0.92721	0.0682424	0.000333537	0.00421447	0.995786
cami2	strain	S39	rspc_gold	0.15	Species	19	20	1	0.95	6392021	6419074	4368489	5297	2018235	27053	0.998789	0.680548	0.993845	0.444864	0.406934	0.680548	0.314412	0.000825197	0.00421447	0.995786
cami2	strain	S4	rspc_gold	0.15	Genus	12	14	1	0.857143	5935638	5994875	5619050	3296	313292	59237	0.999414	0.937309	0.989568	0.210486	0.121555	0.937309	0.05226	0.000549803	0.00988127	0.990119
cami2	strain	S4	rspc_gold	0.15	Species	18	20	1	0.9	5935638	5994875	3865733	10072	2059833	59237	0.997401	0.64484	0.984908	0.511998	0.423067	0.64484	0.343599	0.0016801	0.00988127	0.990119
cami2	strain	S40	rspc_gold	0.15	Genus	13	14	1	0.928571	6191713	6233741	5827102	8604	356007	42028	0.998526	0.934768	0.992839	0.204234	0.143556	0.934768	0.0571097	0.00138023	0.00674202	0.993258
cami2	strain	S40	rspc_gold	0.15	Species	19	20	1	0.95	6191713	6233741	4536664	9509	1645540	42028	0.997908	0.727759	0.990821	0.412404	0.351726	0.727759	0.263973	0.00152541	0.00674202	0.993258
cami2	strain	S41	rspc_gold	0.15	Genus	13	14	1	0.928571	6067318	6096904	5626700	3827	436791	29586	0.99932	0.922878	0.994769	0.207733	0.164059	0.922878	0.0716414	0.000627696	0.00485263	0.995147
cami2	strain	S41	rspc_gold	0.15	Species	19	20	1	0.95	6067318	6096904	4586646	5730	1474942	29586	0.998752	0.752291	0.993591	0.380817	0.337144	0.752291	0.241917	0.000939821	0.00485263	0.995147
cami2	strain	S42	rspc_gold	0.15	Genus	13	14	1	0.928571	6157465	6176789	5870099	1682	285684	19324	0.999714	0.950348	0.996719	0.141447	0.113291	0.950348	0.0462512	0.00027231	0.00312849	0.996872
cami2	strain	S42	rspc_gold	0.15	Species	19	20	1	0.95	6157465	6176789	4887402	2792	1267271	19324	0.999429	0.791253	0.996062	0.30198	0.273823	0.791253	0.205167	0.000452015	0.00312849	0.996872
cami2	strain	S43	rspc_gold	0.15	Genus	13	14	1	0.928571	5649850	6434250	5274205	11350	364295	784400	0.997853	0.819708	0.870531	1.24713	0.149942	0.819708	0.0566181	0.001764	0.12191	0.87809
cami2	strain	S43	rspc_gold	0.15	Species	19	20	1	0.95	5649850	6434250	4023477	15671	1610702	784400	0.99612	0.625322	0.836851	1.44689	0.349701	0.625322	0.250333	0.00243556	0.12191	0.87809
cami2	strain	S44	rspc_gold	0.15	Genus	13	14	1	0.928571	5728229	5860203	5391210	7122	329897	131974	0.998681	0.91997	0.976105	0.341398	0.138714	0.91997	0.0562945	0.00121532	0.0225204	0.97748
cami2	strain	S44	rspc_gold	0.15	Species	19	20	1	0.95	5728229	5860203	4194856	8637	1524736	131974	0.997945	0.715821	0.969499	0.547615	0.344931	0.715821	0.260185	0.00147384	0.0225204	0.97748
cami2	strain	S45	rspc_gold	0.15	Genus	13	14	1	0.928571	6250901	6390145	5649121	3641	598139	139244	0.999356	0.884036	0.975944	0.408657	0.212543	0.884036	0.0936034	0.000569784	0.0217904	0.97821
cami2	strain	S45	rspc_gold	0.15	Species	19	20	1	0.95	6250901	6390145	4942654	6604	1301643	139244	0.998666	0.773481	0.9726	0.522922	0.326808	0.773481	0.203695	0.00103347	0.0217904	0.97821
cami2	strain	S46	rspc_gold	0.15	Genus	13	14	1	0.928571	6428863	6445115	5908956	4341	515566	16252	0.999266	0.916812	0.997257	0.198999	0.176305	0.916812	0.0799933	0.000673533	0.0025216	0.997478
cami2	strain	S46	rspc_gold	0.15	Species	19	20	1	0.95	6428863	6445115	5309137	4732	1114994	16252	0.99911	0.823746	0.996948	0.29255	0.269856	0.823746	0.172998	0.000734199	0.0025216	0.997478
cami2	strain	S47	rspc_gold	0.15	Genus	13	14	1	0.928571	6224678	6249497	5812084	6016	406578	24819	0.998966	0.930008	0.995748	0.188783	0.153041	0.930008	0.0650577	0.000962637	0.00397136	0.996029
cami2	strain	S47	rspc_gold	0.15	Species	19	20	1	0.95	6224678	6249497	4454308	6939	1763431	24819	0.998445	0.712747	0.994459	0.407226	0.371484	0.712747	0.282172	0.00111033	0.00397136	0.996029
cami2	strain	S48	rspc_gold	0.15	Genus	13	14	1	0.928571	6308128	6395589	6000359	4304	303465	87461	0.999283	0.938203	0.985633	0.24286	0.119783	0.938203	0.0474491	0.000672964	0.0136752	0.986325
cami2	strain	S48	rspc_gold	0.15	Species	19	20	1	0.95	6308128	6395589	4331755	9021	1967352	87461	0.997922	0.677304	0.980209	0.50966	0.386583	0.677304	0.307611	0.0014105	0.0136752	0.986325
cami2	strain	S49	rspc_gold	0.15	Genus	12	14	1	0.857143	4922454	4958087	4626339	2544	293571	35633	0.99945	0.93309	0.992357	0.208183	0.143501	0.93309	0.0592105	0.000513101	0.00718684	0.992813
cami2	strain	S49	rspc_gold	0.15	Species	18	20	1	0.9	4922454	4958087	2953910	3607	1964937	35633	0.99878	0.595776	0.988081	0.547211	0.482529	0.595776	0.39631	0.000727498	0.00718684	0.992813
cami2	strain	S5	rspc_gold	0.15	Genus	12	14	1	0.857143	6129390	6173274	5706140	3141	420109	43884	0.99945	0.92433	0.992368	0.220304	0.156326	0.92433	0.0680529	0.000508806	0.00710871	0.992891
cami2	strain	S5	rspc_gold	0.15	Species	18	20	1	0.9	6129390	6173274	4311570	5011	1812809	43884	0.998839	0.698425	0.989924	0.448632	0.384654	0.698425	0.293654	0.000811725	0.00710871	0.992891
cami2	strain	S50	rspc_gold	0.15	Genus	13	14	1	0.928571	6405323	6442491	5957156	2179	445988	37168	0.999634	0.924667	0.993799	0.206819	0.154897	0.924667	0.069226	0.000338223	0.0057692	0.994231
cami2	strain	S50	rspc_gold	0.15	Species	19	20	1	0.95	6405323	6442491	4595494	5243	1804586	37168	0.99886	0.71331	0.991977	0.421981	0.370058	0.71331	0.280107	0.000813816	0.0057692	0.994231
cami2	strain	S6	rspc_gold	0.15	Genus	13	14	1	0.928571	5951458	6050035	5686286	9941	255231	98577	0.998255	0.939877	0.982959	0.261087	0.114444	0.939877	0.0421867	0.00164313	0.0162936	0.983706
cami2	strain	S6	rspc_gold	0.15	Species	19	20	1	0.95	5951458	6050035	4022586	11948	1916924	98577	0.997039	0.664886	0.97608	0.538731	0.392088	0.664886	0.316845	0.00197486	0.0162936	0.983706
cami2	strain	S7	rspc_gold	0.15	Genus	13	14	1	0.928571	5600837	5630478	5194645	3160	403032	29641	0.999392	0.922594	0.994326	0.210919	0.16354	0.922594	0.0715804	0.000561231	0.00526438	0.994736
cami2	strain	S7	rspc_gold	0.15	Species	19	20	1	0.95	5600837	5630478	3919405	4971	1676461	29641	0.998733	0.696105	0.992494	0.439981	0.392602	0.696105	0.297748	0.000882874	0.00526438	0.994736
cami2	strain	S8	rspc_gold	0.15	Genus	12	14	1	0.857143	5777694	5863943	5382371	7701	387622	86249	0.998571	0.917876	0.984228	0.287238	0.154863	0.917876	0.0661026	0.00131328	0.0147084	0.985292
cami2	strain	S8	rspc_gold	0.15	Species	18	20	1	0.9	5777694	5863943	4379893	8953	1388848	86249	0.99796	0.746919	0.980688	0.459903	0.327528	0.746919	0.236845	0.00152679	0.0147084	0.985292
cami2	strain	S9	rspc_gold	0.15	Genus	13	14	1	0.928571	5960787	6233966	5566599	7206	386982	273179	0.998707	0.892947	0.953221	0.544046	0.149657	0.892947	0.0620764	0.00115593	0.0438211	0.956179
cami2	strain	S9	rspc_gold	0.15	Species	19	20	1	0.95	5960787	6233966	4383535	16860	1560392	273179	0.996169	0.70317	0.941337	0.746212	0.351823	0.70317	0.250305	0.00270454	0.0438211	0.956179
cami2	strain	S0	std_1-step	0.15	Genus	28	14	0.5	1	6050131	6136535	3017087	6712	3026332	86404	0.99778	0.49166	0.972159	1.29208	1.16536	0.49166	0.493166	0.00109378	0.0140803	0.98592
cami2	strain	S0	std_1-step	0.15	Species	83	20	0.168675	0.7	6050131	6136535	1038412	107016	4904703	86404	0.906571	0.169218	0.923184	1.74529	1.61856	0.169218	0.799263	0.0174392	0.0140803	0.98592
cami2	strain	S1	std_1-step	0.15	Genus	26	14	0.538462	1	5158413	5211345	3681726	2184	1474503	52932	0.999407	0.706483	0.985827	0.800795	0.709381	0.706483	0.282941	0.000419086	0.0101571	0.989843
cami2	strain	S1	std_1-step	0.15	Species	75	20	0.186667	0.7	5158413	5211345	1044739	54559	4059115	52932	0.950369	0.200474	0.951778	1.38721	1.29579	0.200474	0.7789	0.0104693	0.0101571	0.989843
cami2	strain	S10	std_1-step	0.15	Genus	26	14	0.538462	1	6176390	6318066	4458329	9545	1708516	141676	0.997864	0.705648	0.969201	0.897356	0.695541	0.705648	0.270418	0.00151075	0.022424	0.977576
cami2	strain	S10	std_1-step	0.15	Species	82	20	0.170732	0.7	6176390	6318066	1336983	106513	4732894	141676	0.926212	0.211613	0.904186	1.51417	1.31236	0.211613	0.749105	0.0168585	0.022424	0.977576
cami2	strain	S11	std_1-step	0.15	Genus	23	14	0.565217	0.928571	6101246	6122962	3140181	2808	2958257	21716	0.999107	0.512853	0.993132	1.17618	1.14426	0.512853	0.483141	0.000458602	0.00354665	0.996453
cami2	strain	S11	std_1-step	0.15	Species	70	20	0.2	0.7	6101246	6122962	894704	27921	5178621	21716	0.969737	0.146123	0.976303	1.57573	1.54381	0.146123	0.845771	0.00456005	0.00354665	0.996453
cami2	strain	S12	std_1-step	0.15	Genus	27	14	0.518519	1	6367951	6423669	3500622	11304	2856025	55718	0.996781	0.544957	0.984333	1.13881	1.06074	0.544957	0.44461	0.00175974	0.00867386	0.991326
cami2	strain	S12	std_1-step	0.15	Species	75	20	0.173333	0.65	6367951	6423669	1532685	69749	4765517	55718	0.956473	0.2386	0.964922	1.51795	1.43988	0.2386	0.741868	0.0108581	0.00867386	0.991326
cami2	strain	S13	std_1-step	0.15	Genus	23	14	0.608696	1	6147419	6184328	3184245	3066	2960108	36909	0.999038	0.514889	0.988542	1.16209	1.10837	0.514889	0.478647	0.000495769	0.00596815	0.994032
cami2	strain	S13	std_1-step	0.15	Species	51	20	0.27451	0.7	6147419	6184328	1395811	18255	4733353	36909	0.98709	0.225701	0.974239	1.47092	1.41721	0.225701	0.765379	0.00295182	0.00596815	0.994032
cami2	strain	S14	std_1-step	0.15	Genus	30	14	0.466667	1	6239220	6310990	4068334	5436	2165450	71770	0.998666	0.644643	0.982665	0.934244	0.831894	0.644643	0.343124	0.000861355	0.0113722	0.988628
cami2	strain	S14	std_1-step	0.15	Species	88	20	0.181818	0.8	6239220	6310990	1393693	43399	4802128	71770	0.969801	0.220836	0.951026	1.40617	1.30382	0.220836	0.760915	0.00687673	0.0113722	0.988628
cami2	strain	S15	std_1-step	0.15	Genus	24	14	0.583333	1	5915898	5974015	4036083	3534	1876281	58117	0.999125	0.675606	0.985805	0.8461	0.758545	0.675606	0.314074	0.000591562	0.0097283	0.990272
cami2	strain	S15	std_1-step	0.15	Species	71	20	0.225352	0.8	5915898	5974015	1450658	35290	4429950	58117	0.976251	0.242828	0.961481	1.3214	1.23385	0.242828	0.741536	0.00590725	0.0097283	0.990272
cami2	strain	S16	std_1-step	0.15	Genus	21	14	0.666667	1	6379197	6407955	4581742	2503	1794952	28758	0.999454	0.715008	0.993762	0.744862	0.704472	0.715008	0.280113	0.000390608	0.00448786	0.995512
cami2	strain	S16	std_1-step	0.15	Species	60	20	0.25	0.75	6379197	6407955	1420190	26958	4932049	28758	0.981372	0.221629	0.980152	1.26877	1.22838	0.221629	0.769676	0.00420696	0.00448786	0.995512
cami2	strain	S17	std_1-step	0.15	Genus	25	14	0.56	1	5748496	5808925	3662903	5116	2080477	60429	0.998605	0.630565	0.98377	0.971484	0.877859	0.630565	0.358152	0.000880714	0.0104028	0.989597
cami2	strain	S17	std_1-step	0.15	Species	58	20	0.241379	0.7	5748496	5808925	1153313	26558	4568625	60429	0.977491	0.198542	0.950213	1.43304	1.33941	0.198542	0.786484	0.00457193	0.0104028	0.989597
cami2	strain	S18	std_1-step	0.15	Genus	23	14	0.565217	0.928571	5961512	5991774	2660559	2711	3298242	30262	0.998982	0.444035	0.988754	1.2968	1.25135	0.444035	0.550462	0.000452454	0.00505059	0.994949
cami2	strain	S18	std_1-step	0.15	Species	60	20	0.216667	0.65	5961512	5991774	1137019	33478	4791015	30262	0.971398	0.189763	0.974075	1.59216	1.5467	0.189763	0.799599	0.00558733	0.00505059	0.994949
cami2	strain	S19	std_1-step	0.15	Genus	23	14	0.608696	1	6011299	6040485	4505586	2680	1503033	29186	0.999406	0.745898	0.993564	0.712922	0.669436	0.745898	0.248827	0.000443673	0.00483173	0.995168
cami2	strain	S19	std_1-step	0.15	Species	50	20	0.28	0.7	6011299	6040485	1106549	15057	4889693	29186	0.986575	0.183189	0.974302	1.29202	1.24854	0.183189	0.809487	0.00249268	0.00483173	0.995168
cami2	strain	S2	std_1-step	0.15	Genus	24	14	0.583333	1	6072537	6098835	3940275	2566	2129696	26298	0.999349	0.64607	0.99337	0.896531	0.857724	0.64607	0.349197	0.000420736	0.00431197	0.995688
cami2	strain	S2	std_1-step	0.15	Species	56	20	0.232143	0.65	6072537	6098835	1446741	16826	4608970	26298	0.988503	0.237216	0.982147	1.32409	1.28528	0.237216	0.755713	0.00275889	0.00431197	0.995688
cami2	strain	S20	std_1-step	0.15	Genus	23	14	0.608696	1	6219215	6281262	4191311	4791	2023113	62047	0.998858	0.667272	0.985412	0.870564	0.781661	0.667272	0.322087	0.000762745	0.00987811	0.990122
cami2	strain	S20	std_1-step	0.15	Species	69	20	0.202899	0.7	6219215	6281262	1876838	33279	4309098	62047	0.982578	0.2988	0.967999	1.27532	1.18642	0.2988	0.686024	0.00529814	0.00987811	0.990122
cami2	strain	S21	std_1-step	0.15	Genus	20	14	0.7	1	6539174	6554225	2442303	1368	4095503	15051	0.99944	0.37263	0.993875	1.41462	1.39395	0.37263	0.624865	0.00020872	0.00229638	0.997704
cami2	strain	S21	std_1-step	0.15	Species	44	20	0.295455	0.65	6539174	6554225	1061969	13596	5463609	15051	0.987359	0.162028	0.986025	1.64015	1.61948	0.162028	0.833601	0.00207439	0.00229638	0.997704
cami2	strain	S22	std_1-step	0.15	Genus	25	14	0.56	1	6006302	6055845	2964115	4577	3037610	49543	0.998458	0.489463	0.983561	1.23475	1.16112	0.489463	0.5016	0.000755799	0.00818102	0.991819
cami2	strain	S22	std_1-step	0.15	Species	59	20	0.237288	0.7	6006302	6055845	1249124	23610	4733568	49543	0.981449	0.206267	0.961851	1.54309	1.46946	0.206267	0.781653	0.00389871	0.00818102	0.991819
cami2	strain	S23	std_1-step	0.15	Genus	21	14	0.666667	1	6027630	6065477	4759032	1901	1266697	37847	0.999601	0.78461	0.99211	0.640312	0.584154	0.78461	0.208837	0.000313413	0.00623974	0.99376
cami2	strain	S23	std_1-step	0.15	Species	59	20	0.237288	0.7	6027630	6065477	1103549	40835	4883246	37847	0.964317	0.181939	0.966841	1.29433	1.23818	0.181939	0.805089	0.00673236	0.00623974	0.99376
cami2	strain	S24	std_1-step	0.15	Genus	22	14	0.636364	1	6342820	6360376	3741333	1606	2599881	17556	0.999571	0.588225	0.995329	0.998397	0.973555	0.588225	0.408762	0.000252501	0.00276021	0.99724
cami2	strain	S24	std_1-step	0.15	Species	51	20	0.254902	0.65	6342820	6360376	1009811	38686	5294323	17556	0.963103	0.158766	0.982912	1.4745	1.44965	0.158766	0.832392	0.00608234	0.00276021	0.99724
cami2	strain	S25	std_1-step	0.15	Genus	24	14	0.583333	1	5226417	5272111	4019037	5402	1201978	45694	0.998658	0.76232	0.988758	0.677138	0.599134	0.76232	0.227988	0.00102464	0.00866712	0.991333
cami2	strain	S25	std_1-step	0.15	Species	69	20	0.202899	0.7	5226417	5272111	1369255	324859	3532303	45694	0.808243	0.259717	0.967706	1.66449	1.58649	0.259717	0.669998	0.0616184	0.00866712	0.991333
cami2	strain	S26	std_1-step	0.15	Genus	25	14	0.56	1	5820506	5945193	3894686	4603	1921217	124687	0.99882	0.655098	0.968978	0.98264	0.793886	0.655098	0.323155	0.000774239	0.0209727	0.979027
cami2	strain	S26	std_1-step	0.15	Species	70	20	0.2	0.7	5820506	5945193	1339750	41878	4438878	124687	0.969689	0.22535	0.914857	1.46255	1.27379	0.22535	0.746633	0.00704401	0.0209727	0.979027
cami2	strain	S27	std_1-step	0.15	Genus	21	14	0.666667	1	6043144	6081376	4072737	7495	1962912	38232	0.998163	0.669706	0.9907	0.851772	0.795192	0.669706	0.322774	0.00123245	0.00628674	0.993713
cami2	strain	S27	std_1-step	0.15	Species	55	20	0.236364	0.65	6043144	6081376	1382447	158968	4501729	38232	0.896869	0.227325	0.973089	1.49342	1.43684	0.227325	0.740248	0.0261401	0.00628674	0.993713
cami2	strain	S28	std_1-step	0.15	Genus	20	14	0.7	1	6386086	6410148	4930992	1446	1453648	24062	0.999707	0.769248	0.995144	0.643084	0.6093	0.769248	0.226773	0.00022558	0.00375374	0.996246
cami2	strain	S28	std_1-step	0.15	Species	53	20	0.245283	0.65	6386086	6410148	699921	14771	5671394	24062	0.979332	0.10919	0.966764	1.31977	1.28599	0.10919	0.884752	0.00230431	0.00375374	0.996246
cami2	strain	S29	std_1-step	0.15	Genus	22	14	0.636364	1	6189221	6230031	3057276	2208	3129737	40810	0.999278	0.490732	0.986827	1.24768	1.18873	0.490732	0.502363	0.000354412	0.00655053	0.993449
cami2	strain	S29	std_1-step	0.15	Species	47	20	0.276596	0.65	6189221	6230031	1307734	17423	4864064	40810	0.986852	0.209908	0.969738	1.54805	1.48909	0.209908	0.780745	0.00279662	0.00655053	0.993449
cami2	strain	S3	std_1-step	0.15	Genus	21	14	0.666667	1	6375718	6476522	3568314	8297	2799107	100804	0.99768	0.550961	0.972526	1.15845	1.01837	0.550961	0.432193	0.00128109	0.0155645	0.984435
cami2	strain	S3	std_1-step	0.15	Species	67	20	0.208955	0.7	6375718	6476522	1284852	212037	4878829	100804	0.858348	0.198386	0.927252	1.76269	1.62261	0.198386	0.75331	0.0327393	0.0155645	0.984435
cami2	strain	S30	std_1-step	0.15	Genus	23	14	0.608696	1	6287832	6321446	3773355	3061	2511416	33614	0.999189	0.596913	0.99117	1.00514	0.957285	0.596913	0.397285	0.000484225	0.00531745	0.994683
cami2	strain	S30	std_1-step	0.15	Species	73	20	0.191781	0.7	6287832	6321446	1037684	21086	5229062	33614	0.980084	0.164153	0.968623	1.46071	1.41286	0.164153	0.827194	0.00333563	0.00531745	0.994683
cami2	strain	S31	std_1-step	0.15	Genus	22	14	0.636364	1	6385118	6421365	4378073	3956	2003089	36247	0.999097	0.681798	0.991789	0.81338	0.762577	0.681798	0.311941	0.000616068	0.00564475	0.994355
cami2	strain	S31	std_1-step	0.15	Species	51	20	0.27451	0.7	6385118	6421365	1766753	49639	4568726	36247	0.972672	0.275137	0.979896	1.27696	1.22615	0.275137	0.711488	0.00773029	0.00564475	0.994355
cami2	strain	S32	std_1-step	0.15	Genus	22	14	0.636364	1	6374765	6394606	3995226	3679	2375860	19841	0.99908	0.624781	0.995058	0.940786	0.912861	0.624781	0.371541	0.000575329	0.00310277	0.996897
cami2	strain	S32	std_1-step	0.15	Species	53	20	0.245283	0.65	6374765	6394606	1322367	12206	5040192	19841	0.990854	0.206794	0.985218	1.36944	1.34152	0.206794	0.788194	0.0019088	0.00310277	0.996897
cami2	strain	S33	std_1-step	0.15	Genus	30	14	0.466667	1	6448601	6540562	4231048	6892	2210661	91961	0.998374	0.646894	0.978728	0.956263	0.829722	0.646894	0.337993	0.00105373	0.0140601	0.98594
cami2	strain	S33	std_1-step	0.15	Species	88	20	0.159091	0.7	6448601	6540562	1506662	40331	4901608	91961	0.973929	0.230357	0.942475	1.4137	1.28716	0.230357	0.749417	0.00616629	0.0140601	0.98594
cami2	strain	S34	std_1-step	0.15	Genus	21	14	0.666667	1	5779583	5805424	4295713	3790	1480080	25841	0.999119	0.739948	0.99402	0.690125	0.650064	0.739948	0.254948	0.000652838	0.00445118	0.995549
cami2	strain	S34	std_1-step	0.15	Species	45	20	0.266667	0.6	5779583	5805424	2138223	15016	3626344	25841	0.993026	0.368315	0.988059	1.07723	1.03717	0.368315	0.624648	0.00258655	0.00445118	0.995549
cami2	strain	S35	std_1-step	0.15	Genus	23	14	0.608696	1	6108172	6175673	4201664	3758	1902750	67501	0.999106	0.680357	0.984189	0.851465	0.753093	0.680357	0.308104	0.000608517	0.0109301	0.98907
cami2	strain	S35	std_1-step	0.15	Species	71	20	0.225352	0.8	6108172	6175673	1915341	26472	4166359	67501	0.986367	0.310143	0.965957	1.2511	1.15273	0.310143	0.67464	0.0042865	0.0109301	0.98907
cami2	strain	S36	std_1-step	0.15	Genus	22	14	0.636364	1	6199405	6305631	3381347	5508	2812550	106226	0.998374	0.536242	0.969542	1.18413	1.03252	0.536242	0.446038	0.000873505	0.0168462	0.983154
cami2	strain	S36	std_1-step	0.15	Species	66	20	0.242424	0.8	6199405	6305631	1442107	37204	4720094	106226	0.97485	0.228701	0.931393	1.53189	1.38027	0.228701	0.748552	0.00590012	0.0168462	0.983154
cami2	strain	S37	std_1-step	0.15	Genus	23	14	0.608696	1	6202631	6223227	4392750	1722	1808159	20596	0.999608	0.705864	0.995333	0.761606	0.73182	0.705864	0.29055	0.000276705	0.00330954	0.99669
cami2	strain	S37	std_1-step	0.15	Species	59	20	0.254237	0.75	6202631	6223227	1248686	28582	4925363	20596	0.977623	0.200649	0.983774	1.30135	1.27156	0.200649	0.791448	0.00459279	0.00330954	0.99669
cami2	strain	S38	std_1-step	0.15	Genus	22	14	0.636364	1	5939701	5981152	4158856	2851	1777994	41451	0.999315	0.695327	0.990131	0.808233	0.745861	0.695327	0.297266	0.000476664	0.00693027	0.99307
cami2	strain	S38	std_1-step	0.15	Species	66	20	0.212121	0.7	5939701	5981152	1834420	29125	4076156	41451	0.984371	0.3067	0.977903	1.232	1.16963	0.3067	0.6815	0.00486946	0.00693027	0.99307
cami2	strain	S39	std_1-step	0.15	Genus	25	14	0.56	1	6391062	6419074	3420968	3201	2966893	28012	0.999065	0.532938	0.991878	1.12529	1.08601	0.532938	0.4622	0.00049867	0.00436387	0.995636
cami2	strain	S39	std_1-step	0.15	Species	73	20	0.205479	0.75	6391062	6419074	1545218	19703	4826141	28012	0.98741	0.240723	0.982195	1.43807	1.39879	0.240723	0.751844	0.00306945	0.00436387	0.995636
cami2	strain	S4	std_1-step	0.15	Genus	22	14	0.590909	0.928571	5912028	5994875	4131087	3668	1777273	82847	0.999113	0.689103	0.98034	0.854442	0.730065	0.689103	0.296465	0.000611856	0.0138196	0.98618
cami2	strain	S4	std_1-step	0.15	Species	77	20	0.181818	0.7	5912028	5994875	1476443	37620	4397965	82847	0.975153	0.246284	0.946869	1.34257	1.21819	0.246284	0.733621	0.00627536	0.0138196	0.98618
cami2	strain	S40	std_1-step	0.15	Genus	21	14	0.666667	1	6207129	6233741	3915347	6579	2285203	26612	0.998323	0.628089	0.993249	0.927949	0.889527	0.628089	0.366586	0.00105539	0.00426903	0.995731
cami2	strain	S40	std_1-step	0.15	Species	59	20	0.237288	0.7	6207129	6233741	1237843	202944	4766342	26612	0.859144	0.198571	0.978954	1.60947	1.57105	0.198571	0.764604	0.0325557	0.00426903	0.995731
cami2	strain	S41	std_1-step	0.15	Genus	23	14	0.608696	1	6077941	6096904	3549485	1793	2526663	18963	0.999495	0.582178	0.994686	1.01864	0.990645	0.582178	0.414417	0.000294084	0.00311027	0.99689
cami2	strain	S41	std_1-step	0.15	Species	57	20	0.245614	0.7	6077941	6096904	1134450	12793	4930698	18963	0.988849	0.18607	0.983559	1.42918	1.40119	0.18607	0.808722	0.00209828	0.00311027	0.99689
cami2	strain	S42	std_1-step	0.15	Genus	22	14	0.636364	1	6160819	6176789	4448767	1439	1710613	15970	0.999677	0.720239	0.996423	0.748544	0.725275	0.720239	0.276942	0.000232969	0.00258549	0.997415
cami2	strain	S42	std_1-step	0.15	Species	55	20	0.254545	0.7	6160819	6176789	1024433	21447	5114939	15970	0.979494	0.165852	0.98465	1.32885	1.30558	0.165852	0.82809	0.00347219	0.00258549	0.997415
cami2	strain	S43	std_1-step	0.15	Genus	21	14	0.666667	1	6193862	6434250	3682452	5654	2505756	240388	0.998467	0.57232	0.938721	1.25552	0.919275	0.57232	0.38944	0.000878735	0.0373607	0.962639
cami2	strain	S43	std_1-step	0.15	Species	60	20	0.216667	0.65	6193862	6434250	1330709	514639	4348514	240388	0.721115	0.206816	0.846994	2.25387	1.91762	0.206816	0.675839	0.0799843	0.0373607	0.962639
cami2	strain	S44	std_1-step	0.15	Genus	24	14	0.583333	1	5741269	5860203	3845171	13150	1882948	118934	0.996592	0.65615	0.969997	0.975858	0.793201	0.65615	0.321311	0.00224395	0.0202952	0.979705
cami2	strain	S44	std_1-step	0.15	Species	86	20	0.186047	0.8	5741269	5860203	1182308	78457	4480504	118934	0.93777	0.201752	0.9086	1.51941	1.33675	0.201752	0.764565	0.0133881	0.0202952	0.979705
cami2	strain	S45	std_1-step	0.15	Genus	23	14	0.608696	1	6265766	6390145	1818493	2685	4444588	124379	0.998526	0.284578	0.935982	1.74001	1.56483	0.284578	0.695538	0.000420178	0.0194642	0.980536
cami2	strain	S45	std_1-step	0.15	Species	70	20	0.214286	0.75	6265766	6390145	835217	42945	5387604	124379	0.951097	0.130704	0.870384	1.94428	1.76911	0.130704	0.843111	0.0067205	0.0194642	0.980536
cami2	strain	S46	std_1-step	0.15	Genus	22	14	0.636364	1	6419465	6445115	4888296	2600	1528569	25650	0.999468	0.75845	0.99478	0.651971	0.616153	0.75845	0.237167	0.000403406	0.00397976	0.99602
cami2	strain	S46	std_1-step	0.15	Species	52	20	0.25	0.65	6419465	6445115	612973	9103	5797389	25650	0.985367	0.0951066	0.959835	1.32339	1.28757	0.0951066	0.899501	0.00141239	0.00397976	0.99602
cami2	strain	S47	std_1-step	0.15	Genus	23	14	0.608696	1	6162991	6249497	3451012	6349	2705630	86506	0.998164	0.552206	0.975546	1.14529	1.02071	0.552206	0.432936	0.00101592	0.0138421	0.986158
cami2	strain	S47	std_1-step	0.15	Species	57	20	0.245614	0.7	6162991	6249497	1404557	42298	4716136	86506	0.970766	0.224747	0.941984	1.51877	1.39419	0.224747	0.754642	0.00676822	0.0138421	0.986158
cami2	strain	S48	std_1-step	0.15	Genus	23	14	0.608696	1	6327639	6395589	4653501	6742	1667396	67950	0.998553	0.727611	0.985608	0.757106	0.661486	0.727611	0.26071	0.00105416	0.0106245	0.989375
cami2	strain	S48	std_1-step	0.15	Species	70	20	0.214286	0.75	6327639	6395589	1873827	61898	4391914	67950	0.968023	0.292987	0.965006	1.26072	1.1651	0.292987	0.68671	0.00967823	0.0106245	0.989375
cami2	strain	S49	std_1-step	0.15	Genus	20	14	0.65	0.928571	4916884	4958087	3076022	2761	1838101	41203	0.999103	0.620405	0.986782	0.960404	0.885611	0.620405	0.370728	0.000556868	0.00831026	0.99169
cami2	strain	S49	std_1-step	0.15	Species	60	20	0.25	0.75	4916884	4958087	1369008	27799	3520077	41203	0.980098	0.276116	0.970782	1.34509	1.2703	0.276116	0.709967	0.0056068	0.00831026	0.99169
cami2	strain	S5	std_1-step	0.15	Genus	24	14	0.583333	1	6134936	6173274	3334073	2873	2797990	38338	0.999139	0.540082	0.988632	1.12079	1.0649	0.540082	0.453242	0.000465393	0.00621032	0.99379
cami2	strain	S5	std_1-step	0.15	Species	65	20	0.2	0.65	6134936	6173274	1391857	31982	4711097	38338	0.977538	0.225465	0.973194	1.47313	1.41724	0.225465	0.763144	0.00518072	0.00621032	0.99379
cami2	strain	S50	std_1-step	0.15	Genus	20	14	0.65	0.928571	6414230	6442491	3534441	2049	2877740	28261	0.999421	0.548614	0.992068	1.08855	1.04907	0.548614	0.446681	0.000318045	0.00438666	0.995613
cami2	strain	S50	std_1-step	0.15	Species	55	20	0.254545	0.7	6414230	6442491	1274479	58235	5081516	28261	0.956303	0.197824	0.978306	1.50911	1.46963	0.197824	0.78875	0.00903921	0.00438666	0.995613
cami2	strain	S6	std_1-step	0.15	Genus	26	14	0.538462	1	5936622	6050035	4703832	7235	1225555	113413	0.998464	0.777488	0.976457	0.718653	0.54994	0.777488	0.20257	0.00119586	0.0187458	0.981254
cami2	strain	S6	std_1-step	0.15	Species	68	20	0.205882	0.7	5936622	6050035	1586681	66808	4283133	113413	0.959596	0.26226	0.93329	1.31265	1.14394	0.26226	0.707952	0.0110426	0.0187458	0.981254
cami2	strain	S7	std_1-step	0.15	Genus	22	14	0.636364	1	5608408	5630478	3136334	3085	2468989	22070	0.999017	0.557028	0.993012	1.07427	1.039	0.557028	0.438504	0.000547911	0.00391974	0.99608
cami2	strain	S7	std_1-step	0.15	Species	60	20	0.233333	0.7	5608408	5630478	1299094	36614	4272700	22070	0.972588	0.230725	0.983295	1.44822	1.41294	0.230725	0.758852	0.00650282	0.00391974	0.99608
cami2	strain	S8	std_1-step	0.15	Genus	20	14	0.65	0.928571	5843391	5863943	4273982	2404	1567005	20552	0.999438	0.728858	0.995214	0.707707	0.676164	0.728858	0.267227	0.000409963	0.00350481	0.996495
cami2	strain	S8	std_1-step	0.15	Species	58	20	0.275862	0.8	5843391	5863943	866287	23942	4953162	20552	0.973106	0.147731	0.976826	1.31822	1.28667	0.147731	0.844681	0.00408292	0.00350481	0.996495
cami2	strain	S9	std_1-step	0.15	Genus	26	14	0.538462	1	6119724	6233966	3489307	4254	2626163	114242	0.998782	0.559725	0.968297	1.15944	0.994506	0.559725	0.421267	0.000682391	0.0183257	0.981674
cami2	strain	S9	std_1-step	0.15	Species	72	20	0.194444	0.7	6119724	6233966	1152704	239230	4727790	114242	0.828131	0.184907	0.909829	1.8358	1.67087	0.184907	0.758392	0.0383752	0.0183257	0.981674
cami2	strain	S0	std_R1	0.15	Genus	27	14	0.518519	1	6048659	6136535	3091723	7010	2949926	87876	0.997738	0.503822	0.972363	1.15678	1.0279	0.503822	0.480715	0.00114234	0.0143201	0.98568
cami2	strain	S0	std_R1	0.15	Species	87	20	0.16092	0.7	6048659	6136535	1302614	110194	4635851	87876	0.922004	0.212272	0.936802	1.58285	1.45397	0.212272	0.755451	0.017957	0.0143201	0.98568
cami2	strain	S1	std_R1	0.15	Genus	27	14	0.518519	1	5157432	5211345	3781449	2355	1373628	53913	0.999378	0.725619	0.985943	0.679535	0.586427	0.725619	0.263584	0.000451899	0.0103453	0.989655
cami2	strain	S1	std_R1	0.15	Species	82	20	0.182927	0.75	5157432	5211345	1249160	58472	3849800	53913	0.955284	0.2397	0.958626	1.2516	1.15849	0.2397	0.738734	0.0112201	0.0103453	0.989655
cami2	strain	S10	std_R1	0.15	Genus	27	14	0.518519	1	6173971	6318066	4573181	9938	1590852	144095	0.997832	0.723826	0.969454	0.784599	0.579338	0.723826	0.251794	0.00157295	0.0228068	0.977193
cami2	strain	S10	std_R1	0.15	Species	88	20	0.159091	0.7	6173971	6318066	1737816	108568	4327587	144095	0.9412	0.275055	0.923432	1.35826	1.153	0.275055	0.684954	0.0171837	0.0228068	0.977193
cami2	strain	S11	std_R1	0.15	Genus	24	14	0.541667	0.928571	6100651	6122962	3226901	3004	2870746	22311	0.99907	0.527016	0.993133	1.03035	0.997559	0.527016	0.468849	0.000490612	0.00364382	0.996356
cami2	strain	S11	std_R1	0.15	Species	75	20	0.186667	0.7	6100651	6122962	1492009	29728	4578914	22311	0.980464	0.243674	0.985267	1.34861	1.31582	0.243674	0.747827	0.00485517	0.00364382	0.996356
cami2	strain	S12	std_R1	0.15	Genus	27	14	0.518519	1	6366939	6423669	3557910	11517	2797512	56730	0.996773	0.553875	0.984305	1.01586	0.936375	0.553875	0.435501	0.0017929	0.0088314	0.991169
cami2	strain	S12	std_R1	0.15	Species	81	20	0.160494	0.65	6366939	6423669	1794225	71328	4501386	56730	0.961766	0.279315	0.969351	1.36491	1.28542	0.279315	0.70075	0.0111039	0.0088314	0.991169
cami2	strain	S13	std_R1	0.15	Genus	24	14	0.583333	1	6146695	6184328	3239366	3244	2904085	37633	0.999	0.523802	0.988516	1.04583	0.991058	0.523802	0.469588	0.000524552	0.00608522	0.993915
cami2	strain	S13	std_R1	0.15	Species	54	20	0.259259	0.7	6146695	6184328	1626829	19712	4500154	37633	0.988028	0.263057	0.97739	1.32787	1.27311	0.263057	0.727671	0.00318741	0.00608522	0.993915
cami2	strain	S14	std_R1	0.15	Genus	31	14	0.451613	1	6237920	6310990	4152847	5776	2079297	73070	0.998611	0.658034	0.982709	0.822114	0.71791	0.658034	0.329472	0.000915229	0.0115782	0.988422
cami2	strain	S14	std_R1	0.15	Species	93	20	0.172043	0.8	6237920	6310990	1907514	65441	4264965	73070	0.966831	0.302253	0.963107	1.25353	1.14932	0.302253	0.6758	0.0103694	0.0115782	0.988422
cami2	strain	S15	std_R1	0.15	Genus	25	14	0.56	1	5914815	5974015	4108885	3669	1802261	59200	0.999108	0.687793	0.985797	0.749392	0.660206	0.687793	0.301683	0.00061416	0.00990958	0.99009
cami2	strain	S15	std_R1	0.15	Species	78	20	0.205128	0.8	5914815	5974015	1645886	36471	4232458	59200	0.978321	0.275508	0.96528	1.2056	1.11642	0.275508	0.708478	0.00610494	0.00990958	0.99009
cami2	strain	S16	std_R1	0.15	Genus	22	14	0.636364	1	6378520	6407955	4702722	2638	1673160	29435	0.999439	0.733888	0.99378	0.625979	0.584638	0.733888	0.261107	0.000411676	0.00459351	0.995406
cami2	strain	S16	std_R1	0.15	Species	63	20	0.238095	0.75	6378520	6407955	1636640	32776	4709104	29435	0.980367	0.255408	0.982333	1.14209	1.10074	0.255408	0.734884	0.00511489	0.00459351	0.995406
cami2	strain	S17	std_R1	0.15	Genus	26	14	0.538462	1	5747457	5808925	3759308	5461	1982688	61468	0.998549	0.647161	0.983912	0.846029	0.750794	0.647161	0.341318	0.000940105	0.0105816	0.989418
cami2	strain	S17	std_R1	0.15	Species	62	20	0.225806	0.7	5747457	5808925	1405183	27768	4314506	61468	0.980622	0.241901	0.95809	1.28201	1.18678	0.241901	0.742737	0.00478023	0.0105816	0.989418
cami2	strain	S18	std_R1	0.15	Genus	23	14	0.565217	0.928571	5960899	5991774	2724423	2809	3233667	30875	0.99897	0.454694	0.988794	1.1771	1.13072	0.454694	0.539684	0.000468809	0.0051529	0.994847
cami2	strain	S18	std_R1	0.15	Species	62	20	0.225806	0.7	5960899	5991774	1358528	35400	4566971	30875	0.974604	0.226732	0.977778	1.44857	1.4022	0.226732	0.762207	0.0059081	0.0051529	0.994847
cami2	strain	S19	std_R1	0.15	Genus	23	14	0.608696	1	6010761	6040485	4657193	2761	1350807	29724	0.999408	0.770997	0.993658	0.56945	0.525162	0.770997	0.223626	0.000457083	0.0049208	0.995079
cami2	strain	S19	std_R1	0.15	Species	52	20	0.269231	0.7	6010761	6040485	1315628	15824	4679309	29724	0.988115	0.217802	0.977906	1.13995	1.09566	0.217802	0.774658	0.00261966	0.0049208	0.995079
cami2	strain	S2	std_R1	0.15	Genus	24	14	0.583333	1	6071819	6098835	4030138	2877	2038804	27016	0.999287	0.660805	0.993341	0.752323	0.712456	0.660805	0.334294	0.000471729	0.0044297	0.99557
cami2	strain	S2	std_R1	0.15	Species	59	20	0.220339	0.65	6071819	6098835	2523914	19127	3528778	27016	0.992479	0.413835	0.989409	1.02061	0.98074	0.413835	0.578599	0.00313617	0.0044297	0.99557
cami2	strain	S20	std_R1	0.15	Genus	24	14	0.583333	1	6218046	6281262	4250469	4974	1962603	63216	0.998831	0.67669	0.985345	0.771482	0.680904	0.67669	0.312454	0.000791879	0.0100642	0.989936
cami2	strain	S20	std_R1	0.15	Species	72	20	0.194444	0.7	6218046	6281262	2156760	36083	4025203	63216	0.983545	0.343364	0.971524	1.14443	1.05385	0.343364	0.640827	0.00574455	0.0100642	0.989936
cami2	strain	S21	std_R1	0.15	Genus	20	14	0.7	1	6538790	6554225	2490152	1511	4047127	15435	0.999394	0.379931	0.99384	1.30007	1.27887	0.379931	0.617484	0.000230538	0.00235497	0.997645
cami2	strain	S21	std_R1	0.15	Species	46	20	0.282609	0.65	6538790	6554225	1164832	14048	5359910	15435	0.988084	0.177722	0.986922	1.51758	1.49638	0.177722	0.817779	0.00214335	0.00235497	0.997645
cami2	strain	S22	std_R1	0.15	Genus	25	14	0.56	1	6005457	6055845	3031492	4940	2969025	50388	0.998373	0.500589	0.98365	1.1165	1.04161	0.500589	0.490274	0.000815741	0.00832056	0.991679
cami2	strain	S22	std_R1	0.15	Species	67	20	0.208955	0.7	6005457	6055845	1378145	27431	4599881	50388	0.980484	0.227573	0.964727	1.41923	1.34434	0.227573	0.759577	0.00452967	0.00832056	0.991679
cami2	strain	S23	std_R1	0.15	Genus	23	14	0.608696	1	6026706	6065477	4909388	1985	1115333	38771	0.999596	0.809399	0.992165	0.472271	0.414742	0.809399	0.183882	0.000327262	0.00639208	0.993608
cami2	strain	S23	std_R1	0.15	Species	63	20	0.222222	0.7	6026706	6065477	2616662	42107	3367937	38771	0.984163	0.431403	0.985399	0.903185	0.845656	0.431403	0.555263	0.00694208	0.00639208	0.993608
cami2	strain	S24	std_R1	0.15	Genus	21	14	0.666667	1	6342272	6360376	3854396	1674	2486202	18104	0.999566	0.606001	0.995325	0.870862	0.845244	0.606001	0.390889	0.000263192	0.00284637	0.997154
cami2	strain	S24	std_R1	0.15	Species	51	20	0.254902	0.65	6342272	6360376	1245315	39464	5057493	18104	0.969283	0.195793	0.985671	1.3286	1.30298	0.195793	0.795156	0.00620466	0.00284637	0.997154
cami2	strain	S25	std_R1	0.15	Genus	24	14	0.583333	1	5225426	5272111	4095841	5573	1124012	46685	0.998641	0.776888	0.98873	0.572151	0.492455	0.776888	0.2132	0.00105707	0.00885509	0.991145
cami2	strain	S25	std_R1	0.15	Species	75	20	0.186667	0.7	5225426	5272111	1683417	328607	3213402	46685	0.836678	0.319306	0.973016	1.51991	1.44021	0.319306	0.60951	0.0623293	0.00885509	0.991145
cami2	strain	S26	std_R1	0.15	Genus	24	14	0.583333	1	5818731	5945193	3966278	4795	1847658	126462	0.998793	0.66714	0.969101	0.877292	0.685851	0.66714	0.310782	0.000806534	0.0212713	0.978729
cami2	strain	S26	std_R1	0.15	Species	74	20	0.189189	0.7	5818731	5945193	1921977	44425	3852329	126462	0.977408	0.323283	0.938264	1.27448	1.08304	0.323283	0.647974	0.00747242	0.0212713	0.978729
cami2	strain	S27	std_R1	0.15	Genus	22	14	0.636364	1	6042429	6081376	4162385	7608	1872436	38947	0.998176	0.684448	0.99073	0.737791	0.680152	0.684448	0.307897	0.00125103	0.00640431	0.993596
cami2	strain	S27	std_R1	0.15	Species	60	20	0.233333	0.7	6042429	6081376	1572467	161699	4308263	38947	0.906757	0.258571	0.975831	1.36637	1.30873	0.258571	0.708436	0.0265892	0.00640431	0.993596
cami2	strain	S28	std_R1	0.15	Genus	22	14	0.636364	1	6385455	6410148	5125685	1534	1258236	24693	0.999701	0.79962	0.995206	0.477311	0.442641	0.79962	0.196288	0.000239308	0.00385217	0.996148
cami2	strain	S28	std_R1	0.15	Species	57	20	0.245614	0.7	6385455	6410148	1033160	15875	5336420	24693	0.984867	0.161176	0.976657	1.13365	1.09898	0.161176	0.832496	0.00247654	0.00385217	0.996148
cami2	strain	S29	std_R1	0.15	Genus	23	14	0.608696	1	6188436	6230031	3125689	2307	3060440	41595	0.999262	0.501713	0.986867	1.1112	1.05111	0.501713	0.49124	0.000370303	0.00667653	0.993323
cami2	strain	S29	std_R1	0.15	Species	50	20	0.26	0.65	6188436	6230031	1570891	18546	4598999	41595	0.988332	0.252148	0.974204	1.38161	1.32152	0.252148	0.738198	0.00297687	0.00667653	0.993323
cami2	strain	S3	std_R1	0.15	Genus	20	14	0.7	1	6373897	6476522	3640726	8525	2724646	102625	0.997664	0.562142	0.972585	1.04938	0.906768	0.562142	0.420696	0.00131629	0.0158457	0.984154
cami2	strain	S3	std_R1	0.15	Species	70	20	0.2	0.7	6373897	6476522	1505836	214829	4653232	102625	0.875148	0.232507	0.936197	1.63385	1.49124	0.232507	0.718477	0.0331704	0.0158457	0.984154
cami2	strain	S30	std_R1	0.15	Genus	23	14	0.608696	1	6287068	6321446	3887213	3181	2396674	34378	0.999182	0.614925	0.991234	0.87102	0.822075	0.614925	0.379134	0.000503208	0.00543831	0.994562
cami2	strain	S30	std_R1	0.15	Species	77	20	0.181818	0.7	6287068	6321446	1211298	22248	5053522	34378	0.981964	0.191617	0.972402	1.31846	1.26951	0.191617	0.799425	0.00351945	0.00543831	0.994562
cami2	strain	S31	std_R1	0.15	Genus	22	14	0.636364	1	6384302	6421365	4459045	4119	1921138	37063	0.999077	0.694408	0.991757	0.715515	0.663569	0.694408	0.299179	0.000641452	0.00577183	0.994228
cami2	strain	S31	std_R1	0.15	Species	54	20	0.259259	0.7	6384302	6421365	1932945	57118	4394239	37063	0.971298	0.301018	0.981186	1.17493	1.12299	0.301018	0.684315	0.00889499	0.00577183	0.994228
cami2	strain	S32	std_R1	0.15	Genus	22	14	0.636364	1	6374216	6394606	4093937	3740	2276539	20390	0.999087	0.640217	0.995044	0.789881	0.761183	0.640217	0.356009	0.000584868	0.00318862	0.996811
cami2	strain	S32	std_R1	0.15	Species	58	20	0.224138	0.65	6374216	6394606	2474697	12768	3886751	20390	0.994867	0.386998	0.991828	1.0544	1.0257	0.386998	0.607817	0.00199668	0.00318862	0.996811
cami2	strain	S33	std_R1	0.15	Genus	28	14	0.5	1	6447041	6540562	4322609	7233	2117199	93521	0.99833	0.660893	0.978823	0.845149	0.716461	0.660893	0.323703	0.00110587	0.0142986	0.985701
cami2	strain	S33	std_R1	0.15	Species	92	20	0.152174	0.7	6447041	6540562	1694539	43098	4709404	93521	0.975197	0.259082	0.947697	1.29083	1.16214	0.259082	0.72003	0.00658934	0.0142986	0.985701
cami2	strain	S34	std_R1	0.15	Genus	21	14	0.666667	1	5778959	5805424	4342594	7702	1428663	26465	0.99823	0.748024	0.993943	0.607628	0.5666	0.748024	0.246091	0.00132669	0.00455867	0.995441
cami2	strain	S34	std_R1	0.15	Species	48	20	0.270833	0.65	5778959	5805424	2238737	19870	3520352	26465	0.991203	0.385629	0.988317	0.986791	0.945763	0.385629	0.60639	0.00342266	0.00455867	0.995441
cami2	strain	S35	std_R1	0.15	Genus	24	14	0.583333	1	6107066	6175673	4261414	3977	1841675	68607	0.999068	0.690032	0.984156	0.763104	0.663121	0.690032	0.298214	0.000643978	0.0111092	0.988891
cami2	strain	S35	std_R1	0.15	Species	74	20	0.216216	0.8	6107066	6175673	2070998	27897	4008171	68607	0.986709	0.335348	0.967935	1.14877	1.04879	0.335348	0.649026	0.00451724	0.0111092	0.988891
cami2	strain	S36	std_R1	0.15	Genus	24	14	0.583333	1	6197851	6305631	3443578	5694	2748579	107780	0.998349	0.546112	0.969651	1.07327	0.919438	0.546112	0.435893	0.000903002	0.0170927	0.982907
cami2	strain	S36	std_R1	0.15	Species	71	20	0.225352	0.8	6197851	6305631	1717737	38378	4441736	107780	0.978146	0.272413	0.940959	1.38844	1.2346	0.272413	0.704408	0.00608631	0.0170927	0.982907
cami2	strain	S37	std_R1	0.15	Genus	22	14	0.636364	1	6201753	6223227	4505545	1828	1694380	21474	0.999594	0.723989	0.995256	0.635776	0.604721	0.723989	0.272267	0.000293738	0.00345062	0.996549
cami2	strain	S37	std_R1	0.15	Species	61	20	0.245902	0.75	6201753	6223227	1956137	32877	4212739	21474	0.983471	0.314328	0.989141	1.08535	1.05429	0.314328	0.676938	0.00528295	0.00345062	0.996549
cami2	strain	S38	std_R1	0.15	Genus	23	14	0.608696	1	5938811	5981152	4212815	3002	1722994	42341	0.999288	0.704348	0.990049	0.722473	0.658762	0.704348	0.288071	0.00050191	0.00707907	0.992921
cami2	strain	S38	std_R1	0.15	Species	72	20	0.194444	0.7	5938811	5981152	1966474	30768	3941569	42341	0.984595	0.328778	0.978922	1.13518	1.07147	0.328778	0.658998	0.00514416	0.00707907	0.992921
cami2	strain	S39	std_R1	0.15	Genus	25	14	0.56	1	6390494	6419074	3474346	3236	2912912	28580	0.999069	0.541253	0.991841	1.01281	0.972744	0.541253	0.45379	0.000504123	0.00445236	0.995548
cami2	strain	S39	std_R1	0.15	Species	78	20	0.192308	0.75	6390494	6419074	1655328	20313	4714853	28580	0.987877	0.257876	0.983028	1.31747	1.2774	0.257876	0.734507	0.00316448	0.00445236	0.995548
cami2	strain	S4	std_R1	0.15	Genus	22	14	0.590909	0.928571	5910661	5994875	4213595	3869	1693197	84214	0.999083	0.702866	0.980405	0.749306	0.622877	0.702866	0.282441	0.000645385	0.0140477	0.985952
cami2	strain	S4	std_R1	0.15	Species	84	20	0.166667	0.7	5910661	5994875	1702293	39114	4169254	84214	0.977539	0.283958	0.952861	1.21525	1.08882	0.283958	0.69547	0.00652457	0.0140477	0.985952
cami2	strain	S40	std_R1	0.15	Genus	21	14	0.666667	1	6206504	6233741	3998201	6692	2201611	27237	0.998329	0.641381	0.993234	0.804575	0.765251	0.641381	0.353177	0.00107351	0.00436929	0.995631
cami2	strain	S40	std_R1	0.15	Species	61	20	0.229508	0.7	6206504	6233741	2006362	207762	3992380	27237	0.906165	0.321855	0.986607	1.38214	1.34282	0.321855	0.640447	0.0333286	0.00436929	0.995631
cami2	strain	S41	std_R1	0.15	Genus	25	14	0.56	1	6077480	6096904	3642678	1878	2432924	19424	0.999485	0.597464	0.994696	0.885037	0.856364	0.597464	0.399043	0.000308025	0.00318588	0.996814
cami2	strain	S41	std_R1	0.15	Species	63	20	0.238095	0.75	6077480	6096904	1716702	14073	4346705	19424	0.991869	0.281569	0.988812	1.21693	1.18826	0.281569	0.712936	0.00230822	0.00318588	0.996814
cami2	strain	S42	std_R1	0.15	Genus	22	14	0.636364	1	6160227	6176789	4576067	1501	1582659	16562	0.999672	0.740849	0.996394	0.580307	0.556175	0.740849	0.256227	0.000243007	0.00268133	0.997319
cami2	strain	S42	std_R1	0.15	Species	57	20	0.245614	0.7	6160227	6176789	2772629	22289	3365309	16562	0.992025	0.448879	0.994062	0.899201	0.875069	0.448879	0.544831	0.00360851	0.00268133	0.997319
cami2	strain	S43	std_R1	0.15	Genus	21	14	0.666667	1	6187761	6434250	3736611	5735	2445415	246489	0.998468	0.580738	0.938116	1.16222	0.817437	0.580738	0.380062	0.000891324	0.0383089	0.961691
cami2	strain	S43	std_R1	0.15	Species	62	20	0.209677	0.65	6187761	6434250	1667447	523915	3996399	246489	0.760918	0.259152	0.871214	2.12808	1.7833	0.259152	0.621113	0.081426	0.0383089	0.961691
cami2	strain	S44	std_R1	0.15	Genus	24	14	0.583333	1	5739457	5860203	3922960	13417	1803080	120746	0.996592	0.669424	0.97014	0.871601	0.686162	0.669424	0.307682	0.00228951	0.0206044	0.979396
cami2	strain	S44	std_R1	0.15	Species	92	20	0.173913	0.8	5739457	5860203	1454674	82035	4202748	120746	0.946616	0.248229	0.923356	1.38647	1.20103	0.248229	0.717168	0.0139987	0.0206044	0.979396
cami2	strain	S45	std_R1	0.15	Genus	23	14	0.608696	1	6264004	6390145	1851250	2888	4409866	126141	0.998442	0.289704	0.936208	1.61608	1.43842	0.289704	0.690104	0.000451946	0.0197399	0.98026
cami2	strain	S45	std_R1	0.15	Species	74	20	0.202703	0.75	6264004	6390145	958267	44426	5261311	126141	0.955693	0.14996	0.883678	1.80782	1.63016	0.14996	0.823348	0.00695227	0.0197399	0.98026
cami2	strain	S46	std_R1	0.15	Genus	22	14	0.636364	1	6418914	6445115	5079630	2798	1336486	26201	0.999449	0.788136	0.994868	0.517598	0.48101	0.788136	0.207364	0.000434127	0.00406525	0.995935
cami2	strain	S46	std_R1	0.15	Species	55	20	0.236364	0.65	6418914	6445115	859084	10008	5549822	26201	0.988485	0.133292	0.970404	1.18139	1.1448	0.133292	0.86109	0.0015528	0.00406525	0.995935
cami2	strain	S47	std_R1	0.15	Genus	22	14	0.636364	1	6161560	6249497	3523729	6591	2631240	87937	0.998133	0.563842	0.975652	1.02505	0.898416	0.563842	0.421032	0.00105464	0.0140711	0.985929
cami2	strain	S47	std_R1	0.15	Species	59	20	0.237288	0.7	6161560	6249497	1653587	44237	4463736	87937	0.973945	0.264595	0.949506	1.37249	1.24585	0.264595	0.714255	0.00707849	0.0140711	0.985929
cami2	strain	S48	std_R1	0.15	Genus	24	14	0.583333	1	6326397	6395589	4735967	6876	1583554	69192	0.99855	0.740505	0.9856	0.655443	0.558074	0.740505	0.247601	0.00107512	0.0108187	0.989181
cami2	strain	S48	std_R1	0.15	Species	72	20	0.208333	0.75	6326397	6395589	2212167	63806	4050424	69192	0.971965	0.345889	0.969671	1.12127	1.0239	0.345889	0.633315	0.00997656	0.0108187	0.989181
cami2	strain	S49	std_R1	0.15	Genus	20	14	0.65	0.928571	4916047	4958087	3118822	2852	1794373	42040	0.999086	0.629037	0.9867	0.860501	0.78419	0.629037	0.361908	0.000575222	0.00847908	0.991521
cami2	strain	S49	std_R1	0.15	Species	64	20	0.234375	0.75	4916047	4958087	1513939	28597	3373511	42040	0.981461	0.305347	0.972982	1.22573	1.14942	0.305347	0.680406	0.00576775	0.00847908	0.991521
cami2	strain	S5	std_R1	0.15	Genus	26	14	0.538462	1	6133993	6173274	3399496	3046	2731451	39281	0.999105	0.55068	0.988577	1.00182	0.944548	0.55068	0.442464	0.000493417	0.00636307	0.993637
cami2	strain	S5	std_R1	0.15	Species	70	20	0.185714	0.65	6133993	6173274	1582966	33945	4517082	39281	0.979006	0.256422	0.975786	1.33612	1.27885	0.256422	0.731716	0.0054987	0.00636307	0.993637
cami2	strain	S50	std_R1	0.15	Genus	20	14	0.65	0.928571	6413630	6442491	3617975	2100	2793555	28861	0.99942	0.56158	0.992086	0.965645	0.925327	0.56158	0.433614	0.000325961	0.00447979	0.99552
cami2	strain	S50	std_R1	0.15	Species	60	20	0.233333	0.7	6413630	6442491	1454627	59588	4899415	28861	0.960648	0.225786	0.980545	1.37282	1.33251	0.225786	0.760485	0.00924922	0.00447979	0.99552
cami2	strain	S6	std_R1	0.15	Genus	27	14	0.518519	1	5934669	6050035	4802530	7559	1124580	115366	0.998429	0.793802	0.976542	0.609488	0.43787	0.793802	0.18588	0.00124941	0.0190687	0.980931
cami2	strain	S6	std_R1	0.15	Species	72	20	0.194444	0.7	5934669	6050035	2388135	70816	3475718	115366	0.971201	0.394731	0.953918	1.0922	0.920587	0.394731	0.574496	0.0117051	0.0190687	0.980931
cami2	strain	S7	std_R1	0.15	Genus	22	14	0.636364	1	5607900	5630478	3198801	3166	2405933	22578	0.999011	0.568122	0.992991	0.959574	0.923485	0.568122	0.427305	0.000562297	0.00400996	0.99599
cami2	strain	S7	std_R1	0.15	Species	65	20	0.215385	0.7	5607900	5630478	1489427	37572	4080901	22578	0.975395	0.264529	0.985068	1.31205	1.27596	0.264529	0.724788	0.00667297	0.00400996	0.99599
cami2	strain	S8	std_R1	0.15	Genus	20	14	0.65	0.928571	5842894	5863943	4414271	2597	1426026	21049	0.999412	0.752782	0.995254	0.579525	0.547219	0.752782	0.243186	0.000442876	0.00358956	0.99641
cami2	strain	S8	std_R1	0.15	Species	61	20	0.262295	0.8	5842894	5863943	1181190	55538	4606166	21049	0.955093	0.201433	0.982492	1.2031	1.17079	0.201433	0.785507	0.0094711	0.00358956	0.99641
cami2	strain	S9	std_R1	0.15	Genus	24	14	0.583333	1	6116972	6233966	3566074	4453	2546445	116994	0.998753	0.572039	0.968235	1.04572	0.876814	0.572039	0.408479	0.000714313	0.0187672	0.981233
cami2	strain	S9	std_R1	0.15	Species	78	20	0.179487	0.7	6116972	6233966	1357627	244191	4515154	116994	0.847554	0.217779	0.920662	1.70763	1.53873	0.217779	0.724283	0.0391711	0.0187672	0.981233
cami2	strain	S0	std_R10	0.15	Genus	27	14	0.518519	1	6048195	6136535	3112654	7064	2928477	88340	0.997736	0.507233	0.972402	1.12945	0.999889	0.507233	0.47722	0.00115114	0.0143957	0.985604
cami2	strain	S0	std_R10	0.15	Species	89	20	0.157303	0.7	6048195	6136535	1329441	114103	4604651	88340	0.920956	0.216644	0.937691	1.55958	1.43002	0.216644	0.750367	0.018594	0.0143957	0.985604
cami2	strain	S1	std_R10	0.15	Genus	27	14	0.518519	1	5157172	5211345	3808246	2387	1346539	54173	0.999374	0.730761	0.985974	0.651994	0.558438	0.730761	0.258386	0.000458039	0.0103952	0.989605
cami2	strain	S1	std_R10	0.15	Species	83	20	0.180723	0.75	5157172	5211345	1265941	59872	3831359	54173	0.954841	0.24292	0.958963	1.22808	1.13452	0.24292	0.735196	0.0114888	0.0103952	0.989605
cami2	strain	S10	std_R10	0.15	Genus	28	14	0.5	1	6173251	6318066	4605561	10026	1557664	144815	0.997828	0.728951	0.969515	0.757267	0.55098	0.728951	0.246541	0.00158688	0.0229208	0.977079
cami2	strain	S10	std_R10	0.15	Species	88	20	0.159091	0.7	6173251	6318066	1768512	110086	4294653	144815	0.9414	0.279914	0.924312	1.333	1.12671	0.279914	0.679742	0.017424	0.0229208	0.977079
cami2	strain	S11	std_R10	0.15	Genus	25	14	0.52	0.928571	6100489	6122962	3247636	3100	2849753	22473	0.999046	0.530403	0.993128	1.00523	0.972195	0.530403	0.465421	0.000506291	0.00367028	0.99633
cami2	strain	S11	std_R10	0.15	Species	78	20	0.179487	0.7	6100489	6122962	1523205	32015	4545269	22473	0.979414	0.248769	0.985461	1.32464	1.29161	0.248769	0.742332	0.00522868	0.00367028	0.99633
cami2	strain	S12	std_R10	0.15	Genus	27	14	0.518519	1	6366651	6423669	3575549	12072	2779030	57018	0.996635	0.556621	0.984304	0.995099	0.915212	0.556621	0.432623	0.0018793	0.00887624	0.991124
cami2	strain	S12	std_R10	0.15	Species	86	20	0.151163	0.65	6366651	6423669	1836410	72758	4457483	57018	0.96189	0.285882	0.969886	1.34142	1.26153	0.285882	0.693915	0.0113265	0.00887624	0.991124
cami2	strain	S13	std_R10	0.15	Genus	24	14	0.583333	1	6146512	6184328	3255866	3283	2887363	37816	0.998993	0.52647	0.988519	1.02291	0.967878	0.52647	0.466884	0.000530858	0.00611481	0.993885
cami2	strain	S13	std_R10	0.15	Species	54	20	0.259259	0.7	6146512	6184328	1656980	21801	4467731	37816	0.987014	0.267932	0.977687	1.3054	1.25037	0.267932	0.722428	0.0035252	0.00611481	0.993885
cami2	strain	S14	std_R10	0.15	Genus	31	14	0.451613	1	6237610	6310990	4179532	5870	2052208	73380	0.998598	0.662262	0.982746	0.796377	0.691731	0.662262	0.32518	0.000930123	0.0116273	0.988373
cami2	strain	S14	std_R10	0.15	Species	95	20	0.168421	0.8	6237610	6310990	1944283	70391	4222936	73380	0.965061	0.308079	0.963631	1.23235	1.1277	0.308079	0.66914	0.0111537	0.0116273	0.988373
cami2	strain	S15	std_R10	0.15	Genus	25	14	0.56	1	5914580	5974015	4132038	3798	1778744	59435	0.999082	0.691669	0.98582	0.723428	0.633888	0.691669	0.297747	0.000635753	0.00994892	0.990051
cami2	strain	S15	std_R10	0.15	Species	79	20	0.202532	0.8	5914580	5974015	1670405	36950	4207225	59435	0.978358	0.279612	0.965641	1.17988	1.09034	0.279612	0.704254	0.00618512	0.00994892	0.990051
cami2	strain	S16	std_R10	0.15	Genus	22	14	0.636364	1	6378330	6407955	4736426	2660	1639244	29625	0.999439	0.739148	0.993784	0.597018	0.55541	0.739148	0.255814	0.000415109	0.00462316	0.995377
cami2	strain	S16	std_R10	0.15	Species	64	20	0.234375	0.75	6378330	6407955	1660569	43792	4673969	29625	0.974306	0.259142	0.982472	1.12838	1.08677	0.259142	0.729401	0.00683401	0.00462316	0.995377
cami2	strain	S17	std_R10	0.15	Genus	26	14	0.538462	1	5747152	5808925	3786166	5617	1955369	61773	0.998519	0.651784	0.983946	0.818294	0.722587	0.651784	0.336615	0.00096696	0.0106342	0.989366
cami2	strain	S17	std_R10	0.15	Species	64	20	0.21875	0.7	5747152	5808925	1425947	28973	4292232	61773	0.980086	0.245475	0.958478	1.25677	1.16106	0.245475	0.738903	0.00498767	0.0106342	0.989366
cami2	strain	S18	std_R10	0.15	Genus	23	14	0.565217	0.928571	5960694	5991774	2742284	2845	3215565	31080	0.998964	0.457675	0.988793	1.1567	1.11002	0.457675	0.536663	0.000474818	0.00518711	0.994813
cami2	strain	S18	std_R10	0.15	Species	63	20	0.222222	0.7	5960694	5991774	1390069	37500	4533125	31080	0.973732	0.231996	0.97813	1.42865	1.38197	0.231996	0.756558	0.00625858	0.00518711	0.994813
cami2	strain	S19	std_R10	0.15	Genus	23	14	0.608696	1	6010608	6040485	4696839	2804	1310965	29877	0.999403	0.77756	0.993679	0.536822	0.492307	0.77756	0.21703	0.000464201	0.00494613	0.995054
cami2	strain	S19	std_R10	0.15	Species	54	20	0.259259	0.7	6010608	6040485	1332698	16432	4661478	29877	0.98782	0.220628	0.978073	1.1118	1.06729	0.220628	0.771706	0.00272031	0.00494613	0.995054
cami2	strain	S2	std_R10	0.15	Genus	24	14	0.583333	1	6071628	6098835	4046895	3051	2021682	27207	0.999247	0.663552	0.993322	0.733118	0.692969	0.663552	0.331487	0.000500259	0.00446102	0.995539
cami2	strain	S2	std_R10	0.15	Species	60	20	0.216667	0.65	6071628	6098835	2561341	22402	3487885	27207	0.99133	0.419972	0.989489	1.00208	0.961932	0.419972	0.571894	0.00367316	0.00446102	0.995539
cami2	strain	S20	std_R10	0.15	Genus	24	14	0.583333	1	6217738	6281262	4268564	5023	1944151	63524	0.998825	0.679571	0.985336	0.75011	0.659091	0.679571	0.309516	0.00079968	0.0101133	0.989887
cami2	strain	S20	std_R10	0.15	Species	74	20	0.189189	0.7	6217738	6281262	2181722	40196	3995820	63524	0.981909	0.347338	0.971707	1.12714	1.03612	0.347338	0.636149	0.00639935	0.0101133	0.989887
cami2	strain	S21	std_R10	0.15	Genus	20	14	0.7	1	6538685	6554225	2506434	1559	4030692	15540	0.999378	0.382415	0.993838	1.27954	1.2582	0.382415	0.614976	0.000237862	0.00237099	0.997629
cami2	strain	S21	std_R10	0.15	Species	49	20	0.285714	0.7	6538685	6554225	1207982	14367	5316336	15540	0.988246	0.184306	0.987299	1.49328	1.47194	0.184306	0.811131	0.00219202	0.00237099	0.997629
cami2	strain	S22	std_R10	0.15	Genus	25	14	0.56	1	6005200	6055845	3055390	4994	2944816	50645	0.998368	0.504536	0.983695	1.09143	1.01616	0.504536	0.486277	0.000824658	0.00836299	0.991637
cami2	strain	S22	std_R10	0.15	Species	68	20	0.205882	0.7	6005200	6055845	1434358	33046	4537796	50645	0.97748	0.236855	0.965896	1.39616	1.3209	0.236855	0.749325	0.00545688	0.00836299	0.991637
cami2	strain	S23	std_R10	0.15	Genus	23	14	0.608696	1	6026514	6065477	4932550	2050	1091914	38963	0.999585	0.813217	0.992163	0.451435	0.393622	0.813217	0.180021	0.000337978	0.00642373	0.993576
cami2	strain	S23	std_R10	0.15	Species	64	20	0.21875	0.7	6026514	6065477	2642816	43154	3340544	38963	0.983934	0.435714	0.985471	0.883152	0.825338	0.435714	0.550747	0.00711469	0.00642373	0.993576
cami2	strain	S24	std_R10	0.15	Genus	21	14	0.666667	1	6342144	6360376	3883955	1693	2456496	18232	0.999564	0.610649	0.995328	0.842762	0.816964	0.610649	0.386219	0.000266179	0.0028665	0.997134
cami2	strain	S24	std_R10	0.15	Species	52	20	0.269231	0.7	6342144	6360376	1269295	39945	5032904	18232	0.96949	0.199563	0.98584	1.30196	1.27616	0.199563	0.79129	0.00628029	0.0028665	0.997134
cami2	strain	S25	std_R10	0.15	Genus	24	14	0.583333	1	5225136	5272111	4118528	5619	1100989	46975	0.998638	0.781191	0.988723	0.547598	0.467407	0.781191	0.208833	0.0010658	0.00891009	0.99109
cami2	strain	S25	std_R10	0.15	Species	77	20	0.181818	0.7	5225136	5272111	1701834	329782	3193520	46975	0.837675	0.322799	0.973139	1.49788	1.41769	0.322799	0.605738	0.0625522	0.00891009	0.99109
cami2	strain	S26	std_R10	0.15	Genus	24	14	0.583333	1	5818114	5945193	3989118	4857	1824139	127079	0.998784	0.670982	0.969127	0.850102	0.657727	0.670982	0.306826	0.000816963	0.0213751	0.978625
cami2	strain	S26	std_R10	0.15	Species	78	20	0.179487	0.7	5818114	5945193	1954024	47791	3816299	127079	0.976126	0.328673	0.938937	1.25018	1.05781	0.328673	0.641913	0.0080386	0.0213751	0.978625
cami2	strain	S27	std_R10	0.15	Genus	22	14	0.636364	1	6042237	6081376	4187916	7838	1846483	39139	0.998132	0.688646	0.990741	0.711034	0.653111	0.688646	0.303629	0.00128885	0.00643588	0.993564
cami2	strain	S27	std_R10	0.15	Species	62	20	0.225806	0.7	6042237	6081376	1595282	164355	4282600	39139	0.906597	0.262323	0.976053	1.34325	1.28533	0.262323	0.704216	0.027026	0.00643588	0.993564
cami2	strain	S28	std_R10	0.15	Genus	22	14	0.636364	1	6385296	6410148	5174165	1575	1209556	24852	0.999696	0.807183	0.99522	0.445436	0.410543	0.807183	0.188694	0.000245704	0.00387698	0.996123
cami2	strain	S28	std_R10	0.15	Species	58	20	0.241379	0.7	6385296	6410148	1049080	17012	5319204	24852	0.984043	0.163659	0.976859	1.10823	1.07333	0.163659	0.82981	0.00265392	0.00387698	0.996123
cami2	strain	S29	std_R10	0.15	Genus	23	14	0.608696	1	6188220	6230031	3146945	2332	3038943	41811	0.99926	0.505125	0.986888	1.0848	1.02439	0.505125	0.487789	0.000374316	0.0067112	0.993289
cami2	strain	S29	std_R10	0.15	Species	50	20	0.26	0.65	6188220	6230031	1611450	18946	4557824	41811	0.98838	0.258658	0.97471	1.3526	1.2922	0.258658	0.731589	0.00304108	0.0067112	0.993289
cami2	strain	S3	std_R10	0.15	Genus	20	14	0.7	1	6373336	6476522	3661645	8573	2703118	103186	0.997664	0.565372	0.972592	1.02735	0.883956	0.565372	0.417372	0.0013237	0.0159323	0.984068
cami2	strain	S3	std_R10	0.15	Species	72	20	0.194444	0.7	6373336	6476522	1529418	215826	4628092	103186	0.876335	0.236148	0.936797	1.61258	1.46919	0.236148	0.714595	0.0333244	0.0159323	0.984068
cami2	strain	S30	std_R10	0.15	Genus	23	14	0.608696	1	6286870	6321446	3918344	3255	2365271	34576	0.99917	0.619849	0.991253	0.841964	0.792737	0.619849	0.374166	0.000514914	0.00546963	0.99453
cami2	strain	S30	std_R10	0.15	Species	78	20	0.179487	0.7	6286870	6321446	1240210	23779	5022881	34576	0.981187	0.196191	0.972877	1.2916	1.24237	0.196191	0.794578	0.00376164	0.00546963	0.99453
cami2	strain	S31	std_R10	0.15	Genus	22	14	0.636364	1	6384077	6421365	4487910	4181	1891986	37288	0.999069	0.698903	0.99176	0.686919	0.634657	0.698903	0.294639	0.000651108	0.00580687	0.994193
cami2	strain	S31	std_R10	0.15	Species	55	20	0.254545	0.7	6384077	6421365	1970998	70987	4342092	37288	0.965236	0.306944	0.981433	1.16211	1.10985	0.306944	0.676195	0.0110548	0.00580687	0.994193
cami2	strain	S32	std_R10	0.15	Genus	22	14	0.636364	1	6374037	6394606	4110336	3768	2259933	20569	0.999084	0.642782	0.995021	0.770401	0.741452	0.642782	0.353412	0.000589247	0.00321662	0.996783
cami2	strain	S32	std_R10	0.15	Species	59	20	0.220339	0.65	6374037	6394606	2506929	13328	3853780	20569	0.994712	0.392038	0.991862	1.0331	1.00416	0.392038	0.602661	0.00208426	0.00321662	0.996783
cami2	strain	S33	std_R10	0.15	Genus	28	14	0.5	1	6446519	6540562	4350627	7392	2088500	94043	0.998304	0.665176	0.978841	0.81941	0.690004	0.665176	0.319315	0.00113018	0.0143784	0.985622
cami2	strain	S33	std_R10	0.15	Species	93	20	0.150538	0.7	6446519	6540562	1730629	47186	4668704	94043	0.973458	0.264599	0.94846	1.26866	1.13925	0.264599	0.713808	0.00721436	0.0143784	0.985622
cami2	strain	S34	std_R10	0.15	Genus	21	14	0.666667	1	5778759	5805424	4357547	9082	1412130	26665	0.99792	0.750599	0.993918	0.589841	0.548503	0.750599	0.243243	0.0015644	0.00459312	0.995407
cami2	strain	S34	std_R10	0.15	Species	50	20	0.26	0.65	5778759	5805424	2260492	21730	3496537	26665	0.990479	0.389376	0.988341	0.968494	0.927156	0.389376	0.602288	0.00374305	0.00459312	0.995407
cami2	strain	S35	std_R10	0.15	Genus	25	14	0.56	1	6106742	6175673	4283683	4051	1819008	68931	0.999055	0.693638	0.984163	0.739867	0.639412	0.693638	0.294544	0.000655961	0.0111617	0.988838
cami2	strain	S35	std_R10	0.15	Species	78	20	0.205128	0.8	6106742	6175673	2102389	28948	3975405	68931	0.986418	0.340431	0.968254	1.12533	1.02487	0.340431	0.64372	0.00468742	0.0111617	0.988838
cami2	strain	S36	std_R10	0.15	Genus	23	14	0.608696	1	6197484	6305631	3461143	6090	2730251	108147	0.998244	0.548897	0.969701	1.05473	0.900374	0.548897	0.432986	0.000965803	0.0171509	0.982849
cami2	strain	S36	std_R10	0.15	Species	71	20	0.225352	0.8	6197484	6305631	1760610	39569	4397305	108147	0.978019	0.279212	0.942129	1.36689	1.21253	0.279212	0.697362	0.00627518	0.0171509	0.982849
cami2	strain	S37	std_R10	0.15	Genus	22	14	0.636364	1	6201579	6223227	4534700	1858	1665021	21648	0.99959	0.728673	0.995249	0.609231	0.577924	0.728673	0.267549	0.000298559	0.00347858	0.996521
cami2	strain	S37	std_R10	0.15	Species	62	20	0.241935	0.75	6201579	6223227	1986915	34454	4180210	21648	0.982955	0.319274	0.989222	1.06053	1.02923	0.319274	0.671711	0.00553636	0.00347858	0.996521
cami2	strain	S38	std_R10	0.15	Genus	23	14	0.608696	1	5938598	5981152	4234618	3079	1700901	42554	0.999273	0.707994	0.990051	0.695812	0.63178	0.707994	0.284377	0.000514784	0.00711468	0.992885
cami2	strain	S38	std_R10	0.15	Species	73	20	0.191781	0.7	5938598	5981152	2006831	32620	3899147	42554	0.984005	0.335526	0.979236	1.10779	1.04376	0.335526	0.651906	0.0054538	0.00711468	0.992885
cami2	strain	S39	std_R10	0.15	Genus	25	14	0.56	1	6390337	6419074	3492089	3352	2894896	28737	0.999041	0.544018	0.991838	0.985441	0.945149	0.544018	0.450983	0.000522194	0.00447681	0.995523
cami2	strain	S39	std_R10	0.15	Species	78	20	0.192308	0.75	6390337	6419074	1698442	20960	4670935	28737	0.98781	0.264593	0.983362	1.28681	1.24652	0.264593	0.727665	0.00326527	0.00447681	0.995523
cami2	strain	S4	std_R10	0.15	Genus	22	14	0.590909	0.928571	5910279	5994875	4239530	3920	1666829	84596	0.999076	0.707192	0.980436	0.722792	0.59579	0.707192	0.278042	0.000653892	0.0141114	0.985889
cami2	strain	S4	std_R10	0.15	Species	88	20	0.170455	0.75	5910279	5994875	1727441	39862	4142976	84596	0.977445	0.288153	0.953314	1.1898	1.06279	0.288153	0.691086	0.00664935	0.0141114	0.985889
cami2	strain	S40	std_R10	0.15	Genus	21	14	0.666667	1	6206334	6233741	4016587	6877	2182870	27407	0.998291	0.64433	0.993223	0.781943	0.742374	0.64433	0.35017	0.00110319	0.00439656	0.995603
cami2	strain	S40	std_R10	0.15	Species	63	20	0.222222	0.7	6206334	6233741	2037050	213609	3955675	27407	0.90509	0.326778	0.986724	1.3648	1.32523	0.326778	0.634559	0.0342666	0.00439656	0.995603
cami2	strain	S41	std_R10	0.15	Genus	25	14	0.56	1	6077349	6096904	3664127	1952	2411270	19555	0.999468	0.600982	0.994691	0.861082	0.832216	0.600982	0.395491	0.000320162	0.00320737	0.996793
cami2	strain	S41	std_R10	0.15	Species	66	20	0.227273	0.75	6077349	6096904	1756269	16112	4304968	19555	0.990909	0.288059	0.988988	1.19258	1.16372	0.288059	0.706091	0.00264265	0.00320737	0.996793
cami2	strain	S42	std_R10	0.15	Genus	22	14	0.636364	1	6160080	6176789	4593107	1574	1565399	16709	0.999657	0.743608	0.996375	0.561592	0.537246	0.743608	0.253432	0.000254825	0.00270513	0.997295
cami2	strain	S42	std_R10	0.15	Species	59	20	0.254237	0.75	6160080	6176789	2806972	23012	3330096	16709	0.991869	0.454439	0.994083	0.878527	0.854181	0.454439	0.539131	0.00372556	0.00270513	0.997295
cami2	strain	S43	std_R10	0.15	Genus	21	14	0.666667	1	6185940	6434250	3749601	5880	2430459	248310	0.998434	0.582756	0.93789	1.1453	0.797968	0.582756	0.377738	0.000913859	0.0385919	0.961408
cami2	strain	S43	std_R10	0.15	Species	62	20	0.209677	0.65	6185940	6434250	1690671	528706	3966563	248310	0.761777	0.262761	0.871938	2.11534	1.76802	0.262761	0.616476	0.0821706	0.0385919	0.961408
cami2	strain	S44	std_R10	0.15	Genus	25	14	0.56	1	5739002	5860203	3942811	13960	1782231	121201	0.996472	0.672811	0.970177	0.848552	0.662414	0.672811	0.304124	0.00238217	0.020682	0.979318
cami2	strain	S44	std_R10	0.15	Species	96	20	0.166667	0.8	5739002	5860203	1476296	83715	4178991	121201	0.946337	0.251919	0.924131	1.36467	1.17853	0.251919	0.713114	0.0142853	0.020682	0.979318
cami2	strain	S45	std_R10	0.15	Genus	23	14	0.608696	1	6263621	6390145	1860579	2986	4400056	126524	0.998398	0.291164	0.936327	1.59391	1.41571	0.291164	0.688569	0.000467282	0.0197999	0.9802
cami2	strain	S45	std_R10	0.15	Species	74	20	0.202703	0.75	6263621	6390145	973743	46109	5243769	126524	0.954789	0.152382	0.885006	1.78668	1.60848	0.152382	0.820603	0.00721564	0.0197999	0.9802
cami2	strain	S46	std_R10	0.15	Genus	22	14	0.636364	1	6418735	6445115	5126493	2919	1289323	26380	0.999431	0.795408	0.994881	0.484668	0.447831	0.795408	0.200047	0.000452901	0.00409302	0.995907
cami2	strain	S46	std_R10	0.15	Species	58	20	0.224138	0.65	6418735	6445115	876269	11004	5531462	26380	0.987598	0.135959	0.970775	1.15415	1.11732	0.135959	0.858241	0.00170734	0.00409302	0.995907
cami2	strain	S47	std_R10	0.15	Genus	22	14	0.636364	1	6161113	6249497	3543992	6701	2610420	88384	0.998113	0.567084	0.975668	1.00317	0.875889	0.567084	0.417701	0.00107225	0.0141426	0.985857
cami2	strain	S47	std_R10	0.15	Species	60	20	0.233333	0.7	6161113	6249497	1682589	46387	4432137	88384	0.973171	0.269236	0.950093	1.35182	1.22454	0.269236	0.709199	0.00742252	0.0141426	0.985857
cami2	strain	S48	std_R10	0.15	Genus	24	14	0.583333	1	6326112	6395589	4759549	7110	1559453	69477	0.998508	0.744192	0.985613	0.63017	0.532401	0.744192	0.243833	0.0011117	0.0108633	0.989137
cami2	strain	S48	std_R10	0.15	Species	74	20	0.216216	0.8	6326112	6395589	2245623	65191	4015298	69477	0.971789	0.351121	0.96999	1.09589	0.998124	0.351121	0.627823	0.0101931	0.0108633	0.989137
cami2	strain	S49	std_R10	0.15	Genus	20	14	0.65	0.928571	4915810	4958087	3131496	2934	1781380	42277	0.999064	0.631594	0.986679	0.833857	0.757115	0.631594	0.359288	0.00059176	0.00852688	0.991473
cami2	strain	S49	std_R10	0.15	Species	65	20	0.230769	0.75	4915810	4958087	1529078	29300	3357432	42277	0.981198	0.308401	0.973095	1.19959	1.12285	0.308401	0.677163	0.00590954	0.00852688	0.991473
cami2	strain	S5	std_R10	0.15	Genus	26	14	0.538462	1	6133738	6173274	3418785	3136	2711817	39536	0.999084	0.553804	0.988568	0.974597	0.916958	0.553804	0.439283	0.000507996	0.00640438	0.993596
cami2	strain	S5	std_R10	0.15	Species	72	20	0.180556	0.65	6133738	6173274	1620440	35066	4478232	39536	0.978819	0.262493	0.976183	1.30729	1.24965	0.262493	0.725423	0.00568029	0.00640438	0.993596
cami2	strain	S50	std_R10	0.15	Genus	20	14	0.65	0.928571	6413472	6442491	3642855	2118	2768499	29019	0.999419	0.565442	0.992097	0.938817	0.898278	0.565442	0.429725	0.000328755	0.00450431	0.995496
cami2	strain	S50	std_R10	0.15	Species	60	20	0.233333	0.7	6413472	6442491	1488285	60793	4864394	29019	0.960755	0.231011	0.980875	1.34611	1.30557	0.231011	0.755049	0.00943626	0.00450431	0.995496
cami2	strain	S6	std_R10	0.15	Genus	27	14	0.518519	1	5934076	6050035	4827039	7645	1099392	115959	0.998419	0.797853	0.976541	0.586981	0.414481	0.797853	0.181717	0.00126363	0.0191667	0.980833
cami2	strain	S6	std_R10	0.15	Species	76	20	0.197368	0.75	5934076	6050035	2413701	76812	3443563	115959	0.969158	0.398957	0.95416	1.07734	0.904837	0.398957	0.569181	0.0126961	0.0191667	0.980833
cami2	strain	S7	std_R10	0.15	Genus	22	14	0.636364	1	5607744	5630478	3218743	3278	2385723	22734	0.998983	0.571664	0.992987	0.927568	0.891229	0.571664	0.423716	0.000582189	0.00403767	0.995962
cami2	strain	S7	std_R10	0.15	Species	65	20	0.215385	0.7	5607744	5630478	1527138	38606	4042000	22734	0.975343	0.271227	0.985332	1.2782	1.24186	0.271227	0.717879	0.00685661	0.00403767	0.995962
cami2	strain	S8	std_R10	0.15	Genus	20	14	0.65	0.928571	5842760	5863943	4454103	2658	1385999	21183	0.999404	0.759575	0.995267	0.546635	0.514124	0.759575	0.23636	0.000453279	0.00361242	0.996388
cami2	strain	S8	std_R10	0.15	Species	61	20	0.262295	0.8	5842760	5863943	1198090	60292	4584378	21183	0.952088	0.204315	0.982627	1.18052	1.14801	0.204315	0.781791	0.0102818	0.00361242	0.996388
cami2	strain	S9	std_R10	0.15	Genus	24	14	0.583333	1	6116162	6233966	3588791	4535	2522836	117804	0.998738	0.575683	0.968218	1.02378	0.853706	0.575683	0.404692	0.000727466	0.0188971	0.981103
cami2	strain	S9	std_R10	0.15	Species	80	20	0.175	0.7	6116162	6233966	1392116	248162	4475884	117804	0.848707	0.223311	0.92198	1.6888	1.51872	0.223311	0.717983	0.039808	0.0188971	0.981103
cami2	strain	S0	std_R100	0.15	Genus	27	14	0.518519	1	6047780	6136535	3123334	7149	2917297	88755	0.997716	0.508974	0.972368	1.11807	0.987898	0.508974	0.475398	0.00116499	0.0144634	0.985537
cami2	strain	S0	std_R100	0.15	Species	86	20	0.162791	0.7	6047780	6136535	1607639	137082	4303059	88755	0.92143	0.261978	0.94768	1.53445	1.40428	0.261978	0.70122	0.0223387	0.0144634	0.985537
cami2	strain	S1	std_R100	0.15	Genus	24	14	0.583333	1	5156842	5211345	3822126	2372	1332344	54503	0.99938	0.733424	0.985941	0.637426	0.543299	0.733424	0.255662	0.000455161	0.0104585	0.989541
cami2	strain	S1	std_R100	0.15	Species	83	20	0.192771	0.8	5156842	5211345	1727791	84499	3344552	54503	0.953374	0.331544	0.96942	1.16538	1.07125	0.331544	0.641783	0.0162144	0.0104585	0.989541
cami2	strain	S10	std_R100	0.15	Genus	25	14	0.56	1	6172613	6318066	4625279	10043	1537291	145453	0.997833	0.732072	0.969511	0.738619	0.531423	0.732072	0.243317	0.00158957	0.0230218	0.976978
cami2	strain	S10	std_R100	0.15	Species	84	20	0.166667	0.7	6172613	6318066	2297823	115101	3759689	145453	0.952298	0.363691	0.940468	1.24003	1.03283	0.363691	0.59507	0.0182178	0.0230218	0.976978
cami2	strain	S11	std_R100	0.15	Genus	25	14	0.52	0.928571	6100211	6122962	3260727	3119	2836365	22751	0.999044	0.532541	0.993071	0.991044	0.957602	0.532541	0.463234	0.000509394	0.00371569	0.996284
cami2	strain	S11	std_R100	0.15	Species	78	20	0.179487	0.7	6100211	6122962	1873750	47215	4179246	22751	0.975421	0.30602	0.988004	1.27518	1.24174	0.30602	0.682553	0.00771114	0.00371569	0.996284
cami2	strain	S12	std_R100	0.15	Genus	26	14	0.538462	1	6366294	6423669	3585405	11962	2768927	57375	0.996675	0.558155	0.98425	0.983529	0.903142	0.558155	0.431051	0.00186218	0.00893181	0.991068
cami2	strain	S12	std_R100	0.15	Species	83	20	0.156627	0.65	6366294	6423669	2127012	80953	4158329	57375	0.963336	0.331121	0.973734	1.29648	1.2161	0.331121	0.647345	0.0126023	0.00893181	0.991068
cami2	strain	S13	std_R100	0.15	Genus	25	14	0.56	1	6146344	6184328	3265194	3302	2877848	37984	0.99899	0.527979	0.988501	1.01128	0.956006	0.527979	0.465345	0.00053393	0.00614198	0.993858
cami2	strain	S13	std_R100	0.15	Species	57	20	0.245614	0.7	6146344	6184328	1839171	31304	4275869	37984	0.983264	0.297392	0.979765	1.27809	1.22282	0.297392	0.691404	0.00506183	0.00614198	0.993858
cami2	strain	S14	std_R100	0.15	Genus	28	14	0.5	1	6237118	6310990	4195000	5759	2036359	73872	0.998629	0.664713	0.982695	0.78296	0.677612	0.664713	0.322669	0.000912535	0.0117053	0.988295
cami2	strain	S14	std_R100	0.15	Species	88	20	0.181818	0.8	6237118	6310990	2207520	246494	3783104	73872	0.899555	0.34979	0.96762	1.40305	1.2977	0.34979	0.599447	0.0390579	0.0117053	0.988295
cami2	strain	S15	std_R100	0.15	Genus	24	14	0.583333	1	5914170	5974015	4143480	3759	1766931	59845	0.999094	0.693584	0.985762	0.711443	0.621285	0.693584	0.295769	0.000629225	0.0100176	0.989982
cami2	strain	S15	std_R100	0.15	Species	76	20	0.210526	0.8	5914170	5974015	1989490	39490	3885190	59845	0.980537	0.333024	0.970798	1.11985	1.02969	0.333024	0.650348	0.00661029	0.0100176	0.989982
cami2	strain	S16	std_R100	0.15	Genus	21	14	0.666667	1	6378010	6407955	4754210	2629	1621171	29945	0.999447	0.741923	0.993741	0.580949	0.538891	0.741923	0.252994	0.000410271	0.0046731	0.995327
cami2	strain	S16	std_R100	0.15	Species	64	20	0.234375	0.75	6378010	6407955	2197577	91826	4088607	29945	0.959891	0.342945	0.986557	1.09128	1.04923	0.342945	0.638052	0.01433	0.0046731	0.995327
cami2	strain	S17	std_R100	0.15	Genus	24	14	0.583333	1	5746853	5808925	3801876	5638	1939339	62072	0.998519	0.654489	0.983936	0.801445	0.705274	0.654489	0.333855	0.000970575	0.0106856	0.989314
cami2	strain	S17	std_R100	0.15	Species	65	20	0.215385	0.7	5746853	5808925	1877977	33699	3835177	62072	0.982372	0.323292	0.968005	1.17129	1.07512	0.323292	0.660221	0.00580125	0.0106856	0.989314
cami2	strain	S18	std_R100	0.15	Genus	23	14	0.565217	0.928571	5960525	5991774	2754294	2856	3203375	31249	0.998964	0.459679	0.988782	1.14197	1.09503	0.459679	0.534629	0.000476653	0.00521532	0.994785
cami2	strain	S18	std_R100	0.15	Species	64	20	0.21875	0.7	5960525	5991774	1578798	50223	4331504	31249	0.96917	0.263494	0.980591	1.4014	1.35446	0.263494	0.722908	0.00838199	0.00521532	0.994785
cami2	strain	S19	std_R100	0.15	Genus	21	14	0.666667	1	6010404	6040485	4716153	2793	1291458	30081	0.999408	0.780757	0.993662	0.512445	0.467626	0.780757	0.2138	0.00046238	0.0049799	0.99502
cami2	strain	S19	std_R100	0.15	Species	52	20	0.269231	0.7	6010404	6040485	2098550	20414	3891440	30081	0.990366	0.347414	0.985868	0.969125	0.924306	0.347414	0.644226	0.00337953	0.0049799	0.99502
cami2	strain	S2	std_R100	0.15	Genus	23	14	0.608696	1	6071241	6098835	4058924	3121	2009196	27594	0.999232	0.665524	0.993248	0.723343	0.682623	0.665524	0.329439	0.000511737	0.00452447	0.995476
cami2	strain	S2	std_R100	0.15	Species	55	20	0.236364	0.65	6071241	6098835	2843304	48508	3179429	27594	0.983226	0.466204	0.990388	0.982198	0.941478	0.466204	0.521317	0.00795365	0.00452447	0.995476
cami2	strain	S20	std_R100	0.15	Genus	24	14	0.583333	1	6217398	6281262	4278572	5030	1933796	63864	0.998826	0.681164	0.985293	0.738825	0.647318	0.681164	0.307867	0.000800794	0.0101674	0.989833
cami2	strain	S20	std_R100	0.15	Species	77	20	0.181818	0.7	6217398	6281262	2383141	59205	3775052	63864	0.975759	0.379405	0.973901	1.10958	1.01808	0.379405	0.601002	0.00942565	0.0101674	0.989833
cami2	strain	S21	std_R100	0.15	Genus	20	14	0.7	1	6538538	6554225	2514304	1575	4022659	15687	0.999374	0.383616	0.9938	1.26975	1.24821	0.383616	0.613751	0.000240303	0.00239342	0.997607
cami2	strain	S21	std_R100	0.15	Species	50	20	0.28	0.7	6538538	6554225	1376814	15860	5145864	15687	0.988612	0.210065	0.988735	1.46073	1.43919	0.210065	0.785122	0.00241981	0.00239342	0.997607
cami2	strain	S22	std_R100	0.15	Genus	23	14	0.608696	1	6004965	6055845	3067397	5044	2932524	50880	0.998358	0.506518	0.983683	1.0781	1.00249	0.506518	0.484247	0.000832914	0.0084018	0.991598
cami2	strain	S22	std_R100	0.15	Species	72	20	0.194444	0.7	6004965	6055845	1641565	59427	4303973	50880	0.965063	0.271071	0.969937	1.38539	1.30978	0.271071	0.710714	0.00981316	0.0084018	0.991598
cami2	strain	S23	std_R100	0.15	Genus	22	14	0.636364	1	6026271	6065477	4952730	2038	1071503	39206	0.999589	0.816544	0.992146	0.43778	0.379606	0.816544	0.176656	0.000336	0.0064638	0.993536
cami2	strain	S23	std_R100	0.15	Species	63	20	0.222222	0.7	6026271	6065477	3305120	49145	2672006	39206	0.985349	0.544907	0.988277	0.771549	0.713375	0.544907	0.440527	0.00810241	0.0064638	0.993536
cami2	strain	S24	std_R100	0.15	Genus	21	14	0.666667	1	6342014	6360376	3899642	1715	2440657	18362	0.99956	0.613115	0.995313	0.8268	0.800817	0.613115	0.383728	0.000269638	0.00288694	0.997113
cami2	strain	S24	std_R100	0.15	Species	55	20	0.254545	0.7	6342014	6360376	1811037	42236	4488741	18362	0.97721	0.284737	0.989963	1.20614	1.18016	0.284737	0.705735	0.00664049	0.00288694	0.997113
cami2	strain	S25	std_R100	0.15	Genus	23	14	0.608696	1	5224695	5272111	4132602	5642	1086451	47416	0.998637	0.783861	0.988657	0.53093	0.449987	0.783861	0.206075	0.00107016	0.00899374	0.991006
cami2	strain	S25	std_R100	0.15	Species	73	20	0.191781	0.7	5224695	5272111	2037277	338160	2849258	47416	0.857643	0.386425	0.977255	1.43294	1.35199	0.386425	0.54044	0.0641413	0.00899374	0.991006
cami2	strain	S26	std_R100	0.15	Genus	23	14	0.608696	1	5817422	5945193	4003554	4820	1809048	127771	0.998798	0.67341	0.969073	0.835108	0.641685	0.67341	0.304288	0.000810739	0.0214915	0.978509
cami2	strain	S26	std_R100	0.15	Species	76	20	0.184211	0.7	5817422	5945193	2239214	62282	3515926	127771	0.972938	0.376643	0.94602	1.2092	1.01577	0.376643	0.59139	0.010476	0.0214915	0.978509
cami2	strain	S27	std_R100	0.15	Genus	22	14	0.636364	1	6042033	6081376	4201271	7845	1832917	39343	0.998136	0.690842	0.990722	0.697049	0.638824	0.690842	0.301398	0.00129	0.00646942	0.993531
cami2	strain	S27	std_R100	0.15	Species	64	20	0.21875	0.7	6042033	6081376	2053607	174885	3813541	39343	0.921523	0.337688	0.981202	1.26994	1.21172	0.337688	0.627085	0.0287575	0.00646942	0.993531
cami2	strain	S28	std_R100	0.15	Genus	21	14	0.666667	1	6385086	6410148	5197116	1562	1186408	25062	0.9997	0.810764	0.995201	0.430372	0.395185	0.810764	0.185083	0.000243676	0.00390974	0.99609
cami2	strain	S28	std_R100	0.15	Species	57	20	0.245614	0.7	6385086	6410148	2068917	22117	4294052	25062	0.989423	0.322757	0.988031	0.944033	0.908845	0.322757	0.669883	0.00345031	0.00390974	0.99609
cami2	strain	S29	std_R100	0.15	Genus	23	14	0.608696	1	6188022	6230031	3167156	2288	3018578	42009	0.999278	0.508369	0.98691	1.05972	0.999034	0.508369	0.484521	0.000367253	0.00674298	0.993257
cami2	strain	S29	std_R100	0.15	Species	52	20	0.25	0.65	6188022	6230031	1838557	25224	4324241	42009	0.986466	0.295112	0.977662	1.30243	1.24174	0.295112	0.694096	0.00404878	0.00674298	0.993257
cami2	strain	S3	std_R100	0.15	Genus	19	14	0.736842	1	6372765	6476522	3676217	8617	2687931	103757	0.997661	0.567622	0.972551	1.01106	0.866879	0.567622	0.415027	0.0013305	0.0160205	0.98398
cami2	strain	S3	std_R100	0.15	Species	69	20	0.202899	0.7	6372765	6476522	1827568	219594	4325603	103757	0.892732	0.282184	0.946277	1.55711	1.41292	0.282184	0.66789	0.0339062	0.0160205	0.98398
cami2	strain	S30	std_R100	0.15	Genus	23	14	0.608696	1	6286630	6321446	3933474	3260	2349896	34816	0.999172	0.622243	0.991226	0.828218	0.77865	0.622243	0.371734	0.000515705	0.0055076	0.994492
cami2	strain	S30	std_R100	0.15	Species	81	20	0.17284	0.7	6286630	6321446	1775109	32742	4478779	34816	0.981889	0.280807	0.980764	1.20696	1.1574	0.280807	0.708505	0.00517951	0.0055076	0.994492
cami2	strain	S31	std_R100	0.15	Genus	21	14	0.666667	1	6383871	6421365	4502758	4197	1876916	37494	0.999069	0.701215	0.991742	0.673206	0.620656	0.701215	0.292292	0.000653599	0.00583895	0.994161
cami2	strain	S31	std_R100	0.15	Species	56	20	0.25	0.7	6383871	6421365	2269619	131411	3982841	37494	0.945269	0.353448	0.983749	1.17946	1.12691	0.353448	0.620248	0.0204647	0.00583895	0.994161
cami2	strain	S32	std_R100	0.15	Genus	22	14	0.636364	1	6373760	6394606	4126437	3778	2243545	20846	0.999085	0.6453	0.994974	0.756788	0.727449	0.6453	0.35085	0.00059081	0.00325994	0.99674
cami2	strain	S32	std_R100	0.15	Species	60	20	0.216667	0.65	6373760	6394606	2888913	18002	3466845	20846	0.993807	0.451773	0.992836	0.96811	0.93877	0.451773	0.542151	0.00281519	0.00325994	0.99674
cami2	strain	S33	std_R100	0.15	Genus	28	14	0.5	1	6446001	6540562	4365826	7494	2072681	94561	0.998286	0.6675	0.9788	0.803476	0.673358	0.6675	0.316896	0.00114577	0.0144576	0.985542
cami2	strain	S33	std_R100	0.15	Species	90	20	0.155556	0.7	6446001	6540562	2136012	74651	4235338	94561	0.966231	0.326579	0.957607	1.22654	1.09642	0.326579	0.64755	0.0114135	0.0144576	0.985542
cami2	strain	S34	std_R100	0.15	Genus	20	14	0.7	1	5778481	5805424	4367537	11957	1398987	26943	0.99727	0.75232	0.993869	0.579063	0.537294	0.75232	0.240979	0.00205963	0.004641	0.995359
cami2	strain	S34	std_R100	0.15	Species	50	20	0.26	0.65	5778481	5805424	2424431	31788	3322262	26943	0.987058	0.417615	0.989009	0.941095	0.899326	0.417615	0.572269	0.00547557	0.004641	0.995359
cami2	strain	S35	std_R100	0.15	Genus	25	14	0.56	1	6106463	6175673	4304354	4060	1798049	69210	0.999058	0.696985	0.984175	0.714905	0.614043	0.696985	0.29115	0.000657418	0.0112069	0.988793
cami2	strain	S35	std_R100	0.15	Species	81	20	0.197531	0.8	6106463	6175673	2329812	35762	3740889	69210	0.984882	0.377256	0.971151	1.0757	0.974839	0.377256	0.605746	0.00579079	0.0112069	0.988793
cami2	strain	S36	std_R100	0.15	Genus	23	14	0.608696	1	6197135	6305631	3471586	6112	2719437	108496	0.998243	0.550553	0.969695	1.04412	0.889265	0.550553	0.431271	0.000969292	0.0172062	0.982794
cami2	strain	S36	std_R100	0.15	Species	73	20	0.219178	0.8	6197135	6305631	1976772	44237	4176126	108496	0.978111	0.313493	0.94797	1.32955	1.17469	0.313493	0.662285	0.00701548	0.0172062	0.982794
cami2	strain	S37	std_R100	0.15	Genus	22	14	0.636364	1	6201353	6223227	4552449	1842	1647062	21874	0.999596	0.731525	0.995218	0.59396	0.562326	0.731525	0.264664	0.000295988	0.0035149	0.996485
cami2	strain	S37	std_R100	0.15	Species	62	20	0.241935	0.75	6201353	6223227	2490188	64949	3646216	21874	0.974581	0.400144	0.991292	1.00647	0.974832	0.400144	0.585904	0.0104365	0.0035149	0.996485
cami2	strain	S38	std_R100	0.15	Genus	22	14	0.636364	1	5938229	5981152	4255626	3120	1679483	42923	0.999267	0.711506	0.990015	0.669643	0.605056	0.711506	0.280796	0.000521639	0.00717638	0.992824
cami2	strain	S38	std_R100	0.15	Species	68	20	0.205882	0.7	5938229	5981152	2209047	45102	3684080	42923	0.979992	0.369335	0.98094	1.06797	1.00338	0.369335	0.615948	0.00754069	0.00717638	0.992824
cami2	strain	S39	std_R100	0.15	Genus	25	14	0.56	1	6390112	6419074	3500903	3366	2885843	28962	0.999039	0.545391	0.991795	0.974127	0.93352	0.545391	0.449573	0.000524375	0.00451187	0.995488
cami2	strain	S39	std_R100	0.15	Species	79	20	0.189873	0.75	6390112	6419074	1888620	23572	4477920	28962	0.987673	0.29422	0.984897	1.25048	1.20987	0.29422	0.697596	0.00367218	0.00451187	0.995488
cami2	strain	S4	std_R100	0.15	Genus	22	14	0.590909	0.928571	5909778	5994875	4251629	3967	1654182	85097	0.999068	0.709211	0.980378	0.710859	0.583104	0.709211	0.275933	0.000661732	0.014195	0.985805
cami2	strain	S4	std_R100	0.15	Species	85	20	0.176471	0.75	5909778	5994875	2089985	45022	3774771	85097	0.978912	0.348629	0.960876	1.12623	0.998473	0.348629	0.629666	0.00751008	0.014195	0.985805
cami2	strain	S40	std_R100	0.15	Genus	21	14	0.666667	1	6206076	6233741	4030406	6906	2168764	27665	0.998289	0.646547	0.993183	0.768817	0.728876	0.646547	0.347907	0.00110784	0.00443795	0.995562
cami2	strain	S40	std_R100	0.15	Species	66	20	0.212121	0.7	6206076	6233741	2384683	239796	3581597	27665	0.908631	0.382544	0.988532	1.3317	1.29175	0.382544	0.57455	0.0384674	0.00443795	0.995562
cami2	strain	S41	std_R100	0.15	Genus	23	14	0.608696	1	6077070	6096904	3678218	1917	2396935	19834	0.999479	0.603293	0.994637	0.84744	0.818162	0.603293	0.39314	0.000314422	0.00325313	0.996747
cami2	strain	S41	std_R100	0.15	Species	65	20	0.230769	0.75	6077070	6096904	2151648	24977	3900445	19834	0.988525	0.352908	0.990866	1.12808	1.0988	0.352908	0.639742	0.00409667	0.00325313	0.996747
cami2	strain	S42	std_R100	0.15	Genus	20	14	0.7	1	6159771	6176789	4611308	1472	1546991	17018	0.999681	0.746554	0.996323	0.548857	0.524061	0.746554	0.250452	0.000238312	0.00275515	0.997245
cami2	strain	S42	std_R100	0.15	Species	59	20	0.254237	0.75	6159771	6176789	3313430	27459	2818882	17018	0.991781	0.536432	0.99489	0.792636	0.76784	0.536432	0.456367	0.00444551	0.00275515	0.997245
cami2	strain	S43	std_R100	0.15	Genus	20	14	0.7	1	6185631	6434250	3759459	5979	2420193	248619	0.998412	0.584289	0.937971	1.13342	0.785659	0.584289	0.376142	0.000929246	0.0386399	0.96136
cami2	strain	S43	std_R100	0.15	Species	62	20	0.209677	0.65	6185631	6434250	1894168	532803	3758660	248619	0.780466	0.294388	0.883974	2.07834	1.73058	0.294388	0.584164	0.0828073	0.0386399	0.96136
cami2	strain	S44	std_R100	0.15	Genus	25	14	0.56	1	5738413	5860203	3954978	13988	1769447	121790	0.996476	0.674888	0.970126	0.835881	0.648838	0.674888	0.301943	0.00238695	0.0207826	0.979217
cami2	strain	S44	std_R100	0.15	Species	90	20	0.177778	0.8	5738413	5860203	1945215	96034	3697164	121790	0.952953	0.331936	0.941079	1.29084	1.10379	0.331936	0.630894	0.0163875	0.0207826	0.979217
cami2	strain	S45	std_R100	0.15	Genus	21	14	0.666667	1	6263269	6390145	1866172	3009	4394088	126876	0.99839	0.292039	0.936341	1.58047	1.40177	0.292039	0.687635	0.000470881	0.0198549	0.980145
cami2	strain	S45	std_R100	0.15	Species	72	20	0.208333	0.75	6263269	6390145	1072553	52542	5138174	126876	0.9533	0.167845	0.89422	1.76667	1.58798	0.167845	0.804078	0.00822235	0.0198549	0.980145
cami2	strain	S46	std_R100	0.15	Genus	22	14	0.636364	1	6418589	6445115	5152568	3025	1262996	26526	0.999413	0.799453	0.994878	0.463075	0.426034	0.799453	0.195962	0.000469348	0.00411568	0.995884
cami2	strain	S46	std_R100	0.15	Species	59	20	0.220339	0.65	6418589	6445115	1964499	18438	4435652	26526	0.990702	0.304804	0.986677	0.976855	0.939814	0.304804	0.688219	0.00286077	0.00411568	0.995884
cami2	strain	S47	std_R100	0.15	Genus	22	14	0.636364	1	6160802	6249497	3554897	6744	2599161	88695	0.998106	0.568829	0.975657	0.992367	0.864636	0.568829	0.415899	0.00107913	0.0141923	0.985808
cami2	strain	S47	std_R100	0.15	Species	60	20	0.233333	0.7	6160802	6249497	1957785	56650	4146367	88695	0.971878	0.313271	0.95666	1.31181	1.18408	0.313271	0.663472	0.00906473	0.0141923	0.985808
cami2	strain	S48	std_R100	0.15	Genus	23	14	0.608696	1	6325668	6395589	4771911	7002	1546755	69921	0.998535	0.746125	0.985559	0.620143	0.521749	0.746125	0.241847	0.00109482	0.0109327	0.989067
cami2	strain	S48	std_R100	0.15	Species	75	20	0.213333	0.8	6325668	6395589	2594848	74006	3656814	69921	0.97227	0.405725	0.973761	1.04436	0.945962	0.405725	0.571771	0.0115714	0.0109327	0.989067
cami2	strain	S49	std_R100	0.15	Genus	20	14	0.65	0.928571	4915577	4958087	3137722	2950	1774905	42510	0.999061	0.632849	0.986633	0.824632	0.747468	0.632849	0.357982	0.000594988	0.00857387	0.991426
cami2	strain	S49	std_R100	0.15	Species	70	20	0.214286	0.75	4915577	4958087	1699764	32533	3183280	42510	0.98122	0.342827	0.975601	1.16239	1.08522	0.342827	0.642038	0.0065616	0.00857387	0.991426
cami2	strain	S5	std_R100	0.15	Genus	25	14	0.56	1	6133554	6173274	3429563	3156	2700835	39720	0.999081	0.55555	0.988551	0.961673	0.903765	0.55555	0.437504	0.000511236	0.00643419	0.993566
cami2	strain	S5	std_R100	0.15	Species	73	20	0.178082	0.65	6133554	6173274	1861029	46506	4226019	39720	0.97562	0.301465	0.979103	1.27193	1.21403	0.301465	0.684567	0.00753344	0.00643419	0.993566
cami2	strain	S50	std_R100	0.15	Genus	19	14	0.684211	0.928571	6413309	6442491	3655459	2100	2755750	29182	0.999426	0.567398	0.99208	0.925497	0.884731	0.567398	0.427746	0.000325961	0.00452961	0.99547
cami2	strain	S50	std_R100	0.15	Species	62	20	0.225806	0.7	6413309	6442491	1829178	66129	4518002	29182	0.965109	0.283924	0.984297	1.28848	1.24771	0.283924	0.701282	0.0102645	0.00452961	0.99547
cami2	strain	S6	std_R100	0.15	Genus	26	14	0.538462	1	5933605	6050035	4844082	7668	1081855	116430	0.99842	0.80067	0.976529	0.571946	0.398745	0.80067	0.178818	0.00126743	0.0192445	0.980755
cami2	strain	S6	std_R100	0.15	Species	76	20	0.197368	0.75	5933605	6050035	2836221	102307	2995077	116430	0.965184	0.468794	0.960568	1.02896	0.855763	0.468794	0.495051	0.0169102	0.0192445	0.980755
cami2	strain	S7	std_R100	0.15	Genus	22	14	0.636364	1	5607535	5630478	3230018	3309	2374208	22943	0.998977	0.573667	0.992947	0.911603	0.87493	0.573667	0.421671	0.000587694	0.00407479	0.995925
cami2	strain	S7	std_R100	0.15	Species	65	20	0.215385	0.7	5607535	5630478	1748029	43239	3816267	22943	0.975861	0.310458	0.987045	1.23155	1.19487	0.310458	0.677787	0.00767945	0.00407479	0.995925
cami2	strain	S8	std_R100	0.15	Genus	20	14	0.65	0.928571	5842521	5863943	4471826	2586	1368109	21422	0.999422	0.762597	0.995232	0.531087	0.498208	0.762597	0.233309	0.000441	0.00365317	0.996347
cami2	strain	S8	std_R100	0.15	Species	63	20	0.253968	0.8	5842521	5863943	1779620	311290	3751611	21422	0.851122	0.303485	0.988106	1.41135	1.37848	0.303485	0.639776	0.0530854	0.00365317	0.996347
cami2	strain	S9	std_R100	0.15	Genus	23	14	0.608696	1	6115765	6233966	3607284	4738	2503743	118201	0.998688	0.57865	0.968272	1.00352	0.832868	0.57865	0.401629	0.00076003	0.0189608	0.981039
cami2	strain	S9	std_R100	0.15	Species	77	20	0.181818	0.7	6115765	6233966	1715473	260230	4140062	118201	0.868285	0.275182	0.935539	1.63485	1.46421	0.275182	0.664114	0.0417439	0.0189608	0.981039
cami2	strain	S0	std_gold	0.15	Genus	12	14	1	0.857143	5905456	6136535	5445913	16182	443361	231079	0.997037	0.887457	0.959296	0.514313	0.175407	0.887457	0.0722494	0.00263699	0.0376563	0.962344
cami2	strain	S0	std_gold	0.15	Species	17	20	1	0.85	5905456	6136535	5065101	19770	820585	231079	0.996112	0.825401	0.956369	0.581047	0.242141	0.825401	0.133721	0.00322169	0.0376563	0.962344
cami2	strain	S1	std_gold	0.15	Genus	12	14	1	0.857143	5104435	5211345	4813101	4957	286377	106910	0.998971	0.923581	0.97827	0.308461	0.123828	0.923581	0.0549526	0.000951194	0.0205149	0.979485
cami2	strain	S1	std_gold	0.15	Species	17	20	1	0.85	5104435	5211345	4184088	46721	873626	106910	0.988957	0.802881	0.975085	0.493275	0.308641	0.802881	0.167639	0.00896525	0.0205149	0.979485
cami2	strain	S10	std_gold	0.15	Genus	12	14	1	0.857143	6033954	6318066	5670697	19514	343743	284112	0.996571	0.897537	0.952289	0.549877	0.145164	0.897537	0.0544064	0.0030886	0.0449682	0.955032
cami2	strain	S10	std_gold	0.15	Species	17	20	1	0.85	6033954	6318066	5158969	23530	851455	284112	0.99546	0.816542	0.947803	0.635957	0.231243	0.816542	0.134765	0.00372424	0.0449682	0.955032
cami2	strain	S11	std_gold	0.15	Genus	11	14	1	0.785714	6062054	6122962	5618184	7106	436764	60908	0.998737	0.91756	0.989275	0.248639	0.159112	0.91756	0.0713321	0.00116055	0.00994747	0.990053
cami2	strain	S11	std_gold	0.15	Species	16	20	1	0.8	6062054	6122962	5236353	15757	809944	60908	0.997	0.855199	0.988502	0.322302	0.232775	0.855199	0.13228	0.00257343	0.00994747	0.990053
cami2	strain	S12	std_gold	0.15	Genus	12	14	1	0.857143	6283648	6423669	5904602	6012	373034	140021	0.998983	0.919195	0.976835	0.3301	0.133921	0.919195	0.0580718	0.000935914	0.0217977	0.978202
cami2	strain	S12	std_gold	0.15	Species	17	20	1	0.85	6283648	6423669	5427390	9948	846310	140021	0.99817	0.844905	0.97485	0.409292	0.213113	0.844905	0.131749	0.00154865	0.0217977	0.978202
cami2	strain	S13	std_gold	0.15	Genus	12	14	1	0.857143	6122337	6184328	5729404	5992	386941	61991	0.998955	0.926439	0.989296	0.230197	0.139982	0.926439	0.062568	0.000968901	0.0100239	0.989976
cami2	strain	S13	std_gold	0.15	Species	17	20	1	0.85	6122337	6184328	5122848	15259	984230	61991	0.99703	0.82836	0.988044	0.340264	0.250049	0.82836	0.159149	0.00246737	0.0100239	0.989976
cami2	strain	S14	std_gold	0.15	Genus	12	14	1	0.857143	6138352	6310990	5776255	12709	349388	172638	0.997805	0.915269	0.97098	0.384818	0.138622	0.915269	0.0553618	0.00201379	0.0273551	0.972645
cami2	strain	S14	std_gold	0.15	Species	17	20	1	0.85	6138352	6310990	5277897	16788	843667	172638	0.996829	0.836303	0.968326	0.468955	0.222759	0.836303	0.133682	0.00266012	0.0273551	0.972645
cami2	strain	S15	std_gold	0.15	Genus	12	14	1	0.857143	5850883	5974015	5539699	4383	306801	123132	0.999209	0.927299	0.978256	0.300614	0.115113	0.927299	0.0513559	0.000733677	0.0206113	0.979389
cami2	strain	S15	std_gold	0.15	Species	17	20	1	0.85	5850883	5974015	4849599	12380	988904	123132	0.997454	0.811782	0.975239	0.42684	0.241339	0.811782	0.165534	0.00207231	0.0206113	0.979389
cami2	strain	S16	std_gold	0.15	Genus	12	14	1	0.857143	6310757	6407955	5890820	15562	404375	97198	0.997365	0.919298	0.983768	0.289939	0.153424	0.919298	0.0631052	0.00242854	0.0151683	0.984832
cami2	strain	S16	std_gold	0.15	Species	17	20	1	0.85	6310757	6407955	5243281	16651	1050825	97198	0.996834	0.818246	0.9818	0.392351	0.255836	0.818246	0.163988	0.00259849	0.0151683	0.984832
cami2	strain	S17	std_gold	0.15	Genus	12	14	1	0.857143	5707960	5808925	5327580	8750	371630	100965	0.99836	0.917137	0.981401	0.304408	0.147979	0.917137	0.0639757	0.0015063	0.017381	0.982619
cami2	strain	S17	std_gold	0.15	Species	17	20	1	0.85	5707960	5808925	4744951	18024	944985	100965	0.996216	0.816838	0.979165	0.417479	0.26105	0.816838	0.162678	0.00310281	0.017381	0.982619
cami2	strain	S18	std_gold	0.15	Genus	11	14	1	0.785714	5917123	5991774	5484815	5536	426772	74651	0.998992	0.915391	0.986572	0.268148	0.156017	0.915391	0.0712263	0.000923933	0.0124589	0.987541
cami2	strain	S18	std_gold	0.15	Species	16	20	1	0.8	5917123	5991774	5069545	10441	837137	74651	0.997945	0.846084	0.985488	0.344003	0.231873	0.846084	0.139714	0.00174256	0.0124589	0.987541
cami2	strain	S19	std_gold	0.15	Genus	12	14	1	0.857143	5989717	6040485	5522573	4040	463104	50768	0.999269	0.91426	0.990891	0.239545	0.163903	0.91426	0.0766667	0.00066882	0.00840462	0.991595
cami2	strain	S19	std_gold	0.15	Species	17	20	1	0.85	5989717	6040485	5014465	5733	969519	50768	0.998858	0.830143	0.989977	0.325904	0.250263	0.830143	0.160504	0.000949096	0.00840462	0.991595
cami2	strain	S2	std_gold	0.15	Genus	12	14	1	0.857143	6034274	6098835	5717101	9406	307767	64561	0.998357	0.937409	0.988833	0.214391	0.119119	0.937409	0.0504632	0.00154226	0.0105858	0.989414
cami2	strain	S2	std_gold	0.15	Species	17	20	1	0.85	6034274	6098835	5166768	10735	856771	64561	0.997927	0.847173	0.987659	0.30637	0.211098	0.847173	0.140481	0.00176017	0.0105858	0.989414
cami2	strain	S20	std_gold	0.15	Genus	12	14	1	0.857143	6164850	6281262	5868207	11293	285350	116412	0.998079	0.93424	0.980548	0.279336	0.112537	0.93424	0.0454288	0.00179789	0.0185332	0.981467
cami2	strain	S20	std_gold	0.15	Species	17	20	1	0.85	6164850	6281262	4939258	26052	1199540	116412	0.994753	0.786348	0.976974	0.446025	0.279226	0.786348	0.190971	0.00414757	0.0185332	0.981467
cami2	strain	S21	std_gold	0.15	Genus	12	14	1	0.857143	6522181	6554225	6007371	3096	511714	32044	0.999485	0.916565	0.994694	0.208733	0.164731	0.916565	0.0780739	0.000472367	0.00488906	0.995111
cami2	strain	S21	std_gold	0.15	Species	17	20	1	0.85	6522181	6554225	5583180	4479	934522	32044	0.999198	0.851844	0.994293	0.275141	0.23114	0.851844	0.142583	0.000683376	0.00488906	0.995111
cami2	strain	S22	std_gold	0.15	Genus	12	14	1	0.857143	5950594	6055845	5572434	12612	365548	105251	0.997742	0.920174	0.981462	0.300445	0.144024	0.920174	0.0603628	0.00208262	0.0173801	0.98262
cami2	strain	S22	std_gold	0.15	Species	17	20	1	0.85	5950594	6055845	5113795	13316	823483	105251	0.997403	0.84444	0.979833	0.37711	0.220689	0.84444	0.135982	0.00219887	0.0173801	0.98262
cami2	strain	S23	std_gold	0.15	Genus	12	14	1	0.857143	5979506	6065477	5717862	2838	258806	85971	0.999504	0.94269	0.985187	0.224044	0.0964796	0.94269	0.0426687	0.000467894	0.0141738	0.985826
cami2	strain	S23	std_gold	0.15	Species	17	20	1	0.85	5979506	6065477	5388465	4455	586586	85971	0.999174	0.888383	0.984296	0.280484	0.152919	0.888383	0.096709	0.000734485	0.0141738	0.985826
cami2	strain	S24	std_gold	0.15	Genus	12	14	1	0.857143	6301007	6360376	5860633	2061	438313	59369	0.999648	0.921429	0.989971	0.230524	0.146516	0.921429	0.0689131	0.000324037	0.0093342	0.990666
cami2	strain	S24	std_gold	0.15	Species	17	20	1	0.85	6301007	6360376	5383778	7344	909885	59369	0.998638	0.846456	0.989093	0.312142	0.228134	0.846456	0.143055	0.00115465	0.0093342	0.990666
cami2	strain	S25	std_gold	0.15	Genus	12	14	1	0.857143	4891163	5272111	4643743	6651	240769	380948	0.99857	0.880813	0.924185	0.760459	0.110144	0.880813	0.0456684	0.00126154	0.0722572	0.927743
cami2	strain	S25	std_gold	0.15	Species	17	20	1	0.85	4891163	5272111	3983331	13916	893916	380948	0.996519	0.755548	0.912712	0.896748	0.246433	0.755548	0.169556	0.00263955	0.0722572	0.927743
cami2	strain	S26	std_gold	0.15	Genus	12	14	1	0.857143	5740458	5945193	5442150	10731	287577	204735	0.998032	0.915387	0.963744	0.42751	0.117576	0.915387	0.0483713	0.00180499	0.0344371	0.965563
cami2	strain	S26	std_gold	0.15	Species	17	20	1	0.85	5740458	5945193	4661140	33803	1045515	204735	0.9928	0.784018	0.957924	0.589924	0.279991	0.784018	0.175859	0.00568577	0.0344371	0.965563
cami2	strain	S27	std_gold	0.15	Genus	12	14	1	0.857143	5874535	6081376	5531690	5580	337265	206841	0.998992	0.909612	0.963956	0.429677	0.123567	0.909612	0.0554587	0.000917556	0.0340122	0.965988
cami2	strain	S27	std_gold	0.15	Species	17	20	1	0.85	5874535	6081376	4841417	21252	1011866	206841	0.99563	0.796106	0.959027	0.5638	0.25769	0.796106	0.166388	0.0034946	0.0340122	0.965988
cami2	strain	S28	std_gold	0.15	Genus	12	14	1	0.857143	6355561	6410148	5998991	2963	353607	54587	0.999506	0.935858	0.990983	0.194062	0.117421	0.935858	0.0551636	0.000462236	0.00851572	0.991484
cami2	strain	S28	std_gold	0.15	Species	17	20	1	0.85	6355561	6410148	5625081	3985	726495	54587	0.999292	0.877527	0.990389	0.253669	0.177027	0.877527	0.113335	0.000621671	0.00851572	0.991484
cami2	strain	S29	std_gold	0.15	Genus	12	14	1	0.857143	6162501	6230031	5741647	3509	417345	67530	0.999389	0.921608	0.988375	0.242013	0.144458	0.921608	0.0669892	0.00056324	0.0108394	0.989161
cami2	strain	S29	std_gold	0.15	Species	17	20	1	0.85	6162501	6230031	5245808	4262	912431	67530	0.999188	0.84202	0.98729	0.322568	0.225013	0.84202	0.146457	0.000684106	0.0108394	0.989161
cami2	strain	S3	std_gold	0.15	Genus	12	14	1	0.857143	6145198	6476522	5727720	13579	403899	331324	0.997635	0.884382	0.945317	0.609359	0.14894	0.884382	0.0623636	0.00209665	0.0511577	0.948842
cami2	strain	S3	std_gold	0.15	Species	17	20	1	0.85	6145198	6476522	5143050	17449	984699	331324	0.996619	0.794107	0.939477	0.704415	0.243995	0.794107	0.152041	0.00269419	0.0511577	0.948842
cami2	strain	S30	std_gold	0.15	Genus	12	14	1	0.857143	6250601	6321446	5796876	5879	447846	70845	0.998987	0.917017	0.987926	0.258028	0.157164	0.917017	0.0708455	0.000930009	0.0112071	0.988793
cami2	strain	S30	std_gold	0.15	Species	17	20	1	0.85	6250601	6321446	5360474	10011	880116	70845	0.998136	0.847982	0.986956	0.332292	0.231428	0.847982	0.139227	0.00158366	0.0112071	0.988793
cami2	strain	S31	std_gold	0.15	Genus	12	14	1	0.857143	6288838	6421365	5922712	18626	347500	132527	0.996865	0.922345	0.978114	0.33194	0.146194	0.922345	0.0541162	0.00290063	0.0206384	0.979362
cami2	strain	S31	std_gold	0.15	Species	17	20	1	0.85	6288838	6421365	5296717	21213	970908	132527	0.996011	0.824858	0.97559	0.432649	0.246903	0.824858	0.1512	0.0033035	0.0206384	0.979362
cami2	strain	S32	std_gold	0.15	Genus	12	14	1	0.857143	6360717	6394606	6039473	4649	316595	33889	0.999231	0.944464	0.99442	0.158358	0.110662	0.944464	0.0495097	0.000727019	0.00529962	0.9947
cami2	strain	S32	std_gold	0.15	Species	17	20	1	0.85	6360717	6394606	5535846	11139	813732	33889	0.997992	0.865706	0.993916	0.245236	0.197539	0.865706	0.127253	0.00174194	0.00529962	0.9947
cami2	strain	S33	std_gold	0.15	Genus	12	14	1	0.857143	6367884	6540562	5935986	18633	413265	172678	0.996871	0.907565	0.971732	0.398185	0.160575	0.907565	0.0631849	0.00284884	0.0264011	0.973599
cami2	strain	S33	std_gold	0.15	Species	17	20	1	0.85	6367884	6540562	5322617	27545	1017722	172678	0.994852	0.813786	0.968577	0.502864	0.265255	0.813786	0.155602	0.00421141	0.0264011	0.973599
cami2	strain	S34	std_gold	0.15	Genus	12	14	1	0.857143	5740907	5805424	5513125	11946	215836	64517	0.997838	0.949651	0.988433	0.204343	0.104323	0.949651	0.0371783	0.00205773	0.0111132	0.988887
cami2	strain	S34	std_gold	0.15	Species	17	20	1	0.85	5740907	5805424	4471795	12722	1256390	64517	0.997163	0.770279	0.985778	0.384784	0.284765	0.770279	0.216417	0.0021914	0.0111132	0.988887
cami2	strain	S35	std_gold	0.15	Genus	12	14	1	0.857143	6060037	6175673	5766684	8144	285209	115636	0.99859	0.933774	0.980342	0.278815	0.110295	0.933774	0.0461827	0.00131872	0.0187244	0.981276
cami2	strain	S35	std_gold	0.15	Species	17	20	1	0.85	6060037	6175673	4894233	9016	1156788	115636	0.998161	0.792502	0.976918	0.421217	0.252697	0.792502	0.187314	0.00145992	0.0187244	0.981276
cami2	strain	S36	std_gold	0.15	Genus	12	14	1	0.857143	6144850	6305631	5757868	7119	379863	160781	0.998765	0.913131	0.972835	0.364831	0.135349	0.913131	0.0602419	0.00112899	0.025498	0.974502
cami2	strain	S36	std_gold	0.15	Species	17	20	1	0.85	6144850	6305631	5167283	9541	968026	160781	0.998157	0.819471	0.969824	0.461564	0.232082	0.819471	0.153518	0.00151309	0.025498	0.974502
cami2	strain	S37	std_gold	0.15	Genus	12	14	1	0.857143	6161586	6223227	5833621	4162	323803	61641	0.999287	0.937395	0.989544	0.203495	0.11435	0.937395	0.0520314	0.000668785	0.00990499	0.990095
cami2	strain	S37	std_gold	0.15	Species	17	20	1	0.85	6161586	6223227	5221182	5331	935073	61641	0.99898	0.838983	0.988332	0.303409	0.214264	0.838983	0.150255	0.00085663	0.00990499	0.990095
cami2	strain	S38	std_gold	0.15	Genus	11	14	1	0.785714	5878250	5981152	5578472	7444	292334	102902	0.998667	0.932675	0.981888	0.27915	0.124311	0.932675	0.0488759	0.00124458	0.0172044	0.982796
cami2	strain	S38	std_gold	0.15	Species	16	20	1	0.8	5878250	5981152	4905890	9317	963043	102902	0.998104	0.820225	0.979456	0.394106	0.239266	0.820225	0.161013	0.00155773	0.0172044	0.982796
cami2	strain	S39	std_gold	0.15	Genus	12	14	1	0.857143	6368420	6419074	5950847	2001	415572	50654	0.999664	0.927057	0.99156	0.21039	0.13937	0.927057	0.0647402	0.000311727	0.00789117	0.992109
cami2	strain	S39	std_gold	0.15	Species	17	20	1	0.85	6368420	6419074	5261052	19150	1088218	50654	0.996373	0.819597	0.990464	0.339223	0.268202	0.819597	0.169529	0.0029833	0.00789117	0.992109
cami2	strain	S4	std_gold	0.15	Genus	11	14	1	0.785714	5838190	5994875	5536139	7778	294273	156685	0.998597	0.923479	0.972477	0.349496	0.114267	0.923479	0.0490874	0.00129744	0.0261365	0.973864
cami2	strain	S4	std_gold	0.15	Species	16	20	1	0.8	5838190	5994875	4814432	13518	1010240	156685	0.9972	0.803091	0.968481	0.477543	0.242314	0.803091	0.168517	0.00225493	0.0261365	0.973864
cami2	strain	S40	std_gold	0.15	Genus	12	14	1	0.857143	5986341	6233741	5646637	8211	331493	247400	0.998548	0.905818	0.958025	0.482167	0.124981	0.905818	0.0531772	0.00131719	0.0396872	0.960313
cami2	strain	S40	std_gold	0.15	Species	17	20	1	0.85	5986341	6233741	5091548	23317	871476	247400	0.995441	0.816772	0.953661	0.590599	0.233413	0.816772	0.1398	0.00374045	0.0396872	0.960313
cami2	strain	S41	std_gold	0.15	Genus	12	14	1	0.857143	6055567	6096904	5634807	3947	416813	41337	0.9993	0.924208	0.992717	0.209404	0.148384	0.924208	0.0683647	0.000647378	0.00678	0.99322
cami2	strain	S41	std_gold	0.15	Species	17	20	1	0.85	6055567	6096904	5195774	8909	850884	41337	0.998288	0.852199	0.992107	0.287924	0.226904	0.852199	0.13956	0.00146123	0.00678	0.99322
cami2	strain	S42	std_gold	0.15	Genus	12	14	1	0.857143	6133896	6176789	5868247	2120	263529	42893	0.999639	0.950048	0.992744	0.15899	0.0964919	0.950048	0.0426644	0.00034322	0.00694422	0.993056
cami2	strain	S42	std_gold	0.15	Species	17	20	1	0.85	6133896	6176789	5456112	6215	671569	42893	0.998862	0.883325	0.9922	0.231017	0.168519	0.883325	0.108725	0.00100619	0.00694422	0.993056
cami2	strain	S43	std_gold	0.15	Genus	12	14	1	0.857143	5630241	6434250	5278219	11899	340123	804009	0.997751	0.820332	0.86781	1.2573	0.132678	0.820332	0.0528613	0.00184932	0.124958	0.875042
cami2	strain	S43	std_gold	0.15	Species	17	20	1	0.85	5630241	6434250	4763565	15907	850769	804009	0.996672	0.740345	0.855591	1.34227	0.217648	0.740345	0.132225	0.00247224	0.124958	0.875042
cami2	strain	S44	std_gold	0.15	Genus	12	14	1	0.857143	5604826	5860203	5290657	11097	303072	255377	0.997907	0.902811	0.953953	0.518518	0.126314	0.902811	0.051717	0.00189362	0.0435782	0.956422
cami2	strain	S44	std_gold	0.15	Species	17	20	1	0.85	5604826	5860203	4797507	14273	793046	255377	0.997034	0.818659	0.949459	0.607006	0.214802	0.818659	0.135327	0.00243558	0.0435782	0.956422
cami2	strain	S45	std_gold	0.15	Genus	12	14	1	0.857143	6217016	6390145	5652005	4510	560501	173129	0.999203	0.884488	0.970279	0.431411	0.187572	0.884488	0.0877133	0.000705774	0.0270931	0.972907
cami2	strain	S45	std_gold	0.15	Species	17	20	1	0.85	6217016	6390145	5339501	15453	862062	173129	0.997114	0.835584	0.968594	0.494014	0.250176	0.835584	0.134905	0.00241825	0.0270931	0.972907
cami2	strain	S46	std_gold	0.15	Genus	12	14	1	0.857143	6399226	6445115	5889092	6109	504025	45889	0.998964	0.91373	0.992268	0.233645	0.169566	0.91373	0.0782026	0.00094785	0.00711997	0.99288
cami2	strain	S46	std_gold	0.15	Species	17	20	1	0.85	6399226	6445115	5581535	6406	811285	45889	0.998854	0.86601	0.991845	0.281733	0.217654	0.86601	0.125876	0.000993931	0.00711997	0.99288
cami2	strain	S47	std_gold	0.15	Genus	12	14	1	0.857143	6091139	6249497	5698228	12567	380344	158358	0.997799	0.91179	0.972961	0.372727	0.144673	0.91179	0.0608599	0.00201088	0.0253393	0.974661
cami2	strain	S47	std_gold	0.15	Species	17	20	1	0.85	6091139	6249497	5146425	13511	931203	158358	0.997382	0.823494	0.970148	0.462231	0.234177	0.823494	0.149004	0.00216193	0.0253393	0.974661
cami2	strain	S48	std_gold	0.15	Genus	12	14	1	0.857143	6250441	6395589	5961812	4013	284616	145148	0.999327	0.932176	0.976232	0.30998	0.105725	0.932176	0.0445019	0.000627464	0.022695	0.977305
cami2	strain	S48	std_gold	0.15	Species	17	20	1	0.85	6250441	6395589	5240651	11551	998239	145148	0.997801	0.819416	0.97305	0.432168	0.227913	0.819416	0.156082	0.00180609	0.022695	0.977305
cami2	strain	S49	std_gold	0.15	Genus	11	14	1	0.785714	4877449	4958087	4598539	5238	273672	80638	0.998862	0.927483	0.982767	0.276785	0.13041	0.927483	0.0551971	0.00105646	0.0162639	0.983736
cami2	strain	S49	std_gold	0.15	Species	16	20	1	0.8	4877449	4958087	3922661	9810	944978	80638	0.997505	0.791164	0.979857	0.420481	0.274105	0.791164	0.190593	0.00197859	0.0162639	0.983736
cami2	strain	S5	std_gold	0.15	Genus	11	14	1	0.785714	6090929	6173274	5686825	5035	399069	82345	0.999115	0.921201	0.985727	0.262932	0.142881	0.921201	0.0646446	0.000815613	0.013339	0.986661
cami2	strain	S5	std_gold	0.15	Species	16	20	1	0.8	6090929	6173274	5109596	9000	972333	82345	0.998242	0.827696	0.98414	0.361575	0.241524	0.827696	0.157507	0.0014579	0.013339	0.986661
cami2	strain	S50	std_gold	0.15	Genus	12	14	1	0.857143	6355314	6442491	5926989	2550	425775	87177	0.99957	0.919984	0.985505	0.262315	0.140531	0.919984	0.0660886	0.00039581	0.0135316	0.986468
cami2	strain	S50	std_gold	0.15	Species	17	20	1	0.85	6355314	6442491	5344344	13072	997898	87177	0.99756	0.829546	0.98395	0.365819	0.244034	0.829546	0.154893	0.00202903	0.0135316	0.986468
cami2	strain	S6	std_gold	0.15	Genus	12	14	1	0.857143	5828436	6050035	5576489	17110	234837	221599	0.996941	0.921728	0.961781	0.440113	0.110463	0.921728	0.0388158	0.00282808	0.0366277	0.963372
cami2	strain	S6	std_gold	0.15	Species	17	20	1	0.85	5828436	6050035	4893296	18852	916288	221599	0.996162	0.808805	0.956676	0.55534	0.22569	0.808805	0.151452	0.00311602	0.0366277	0.963372
cami2	strain	S7	std_gold	0.15	Genus	12	14	1	0.857143	5571821	5630478	5184556	3702	383563	58657	0.999286	0.920802	0.988813	0.241798	0.148038	0.920802	0.0681226	0.000657493	0.0104178	0.989582
cami2	strain	S7	std_gold	0.15	Species	17	20	1	0.85	5571821	5630478	4623959	17819	930043	58657	0.996161	0.821237	0.987473	0.36142	0.267661	0.821237	0.16518	0.00316474	0.0104178	0.989582
cami2	strain	S8	std_gold	0.15	Genus	11	14	1	0.785714	5755659	5863943	5373832	8714	373113	108284	0.998381	0.91642	0.980248	0.311612	0.145417	0.91642	0.0636283	0.00148603	0.0184661	0.981534
cami2	strain	S8	std_gold	0.15	Species	16	20	1	0.8	5755659	5863943	4938455	12006	805198	108284	0.997575	0.842173	0.978544	0.390349	0.224155	0.842173	0.137313	0.00204743	0.0184661	0.981534
cami2	strain	S9	std_gold	0.15	Genus	12	14	1	0.857143	5861706	6233966	5486583	10435	364688	372260	0.998102	0.880111	0.936462	0.675564	0.138131	0.880111	0.0585002	0.00167389	0.0597148	0.940285
cami2	strain	S9	std_gold	0.15	Species	17	20	1	0.85	5861706	6233966	4961408	26440	873858	372260	0.994699	0.795867	0.930206	0.780347	0.242914	0.795867	0.140177	0.00424128	0.0597148	0.940285
inSilico	Assorted_Genomes_mbarc_225	S0	rspc_1-step	0.15	Genus	132	138	0.992424	0.949275	3319383	3333256	2763707	252	555424	13873	0.999909	0.829131	0.995005	0.573489	0.536031	0.829131	0.166631	7.56e-05	0.004162	0.995838
inSilico	Assorted_Genomes_mbarc_225	S0	rspc_1-step	0.15	Species	148	170	0.993243	0.864706	3319383	3333256	1626561	385	1692437	13873	0.999763	0.48798	0.991543	0.91496	0.877502	0.48798	0.507743	0.000115503	0.004162	0.995838
inSilico	Assorted_Genomes_mbarc_225	S1	rspc_1-step	0.15	Genus	127	137	1	0.927007	3324987	3333233	2983606	489	340892	8246	0.999836	0.895109	0.997244	0.340018	0.317753	0.895109	0.102271	0.000146704	0.00247387	0.997526
inSilico	Assorted_Genomes_mbarc_225	S1	rspc_1-step	0.15	Species	143	169	1	0.846154	3324987	3333233	1987823	546	1336618	8246	0.999725	0.596365	0.995869	0.638898	0.616633	0.596365	0.400997	0.000163805	0.00247387	0.997526
inSilico	Assorted_Genomes_mbarc_225	S2	rspc_1-step	0.15	Genus	130	137	1	0.948905	3326671	3333240	2723517	104	603050	6569	0.999962	0.817078	0.997594	0.608615	0.590879	0.817078	0.18092	3.12e-05	0.00197076	0.998029
inSilico	Assorted_Genomes_mbarc_225	S2	rspc_1-step	0.15	Species	149	169	1	0.881657	3326671	3333240	1376976	172	1949523	6569	0.999875	0.413104	0.995252	1.01275	0.995015	0.413104	0.584873	5.16e-05	0.00197076	0.998029
inSilico	Assorted_Genomes_mbarc_225	S3	rspc_1-step	0.15	Genus	132	138	1	0.956522	3324778	3333239	2754027	271	570480	8461	0.999902	0.826231	0.996937	0.533345	0.510499	0.826231	0.171149	8.13e-05	0.00253837	0.997462
inSilico	Assorted_Genomes_mbarc_225	S3	rspc_1-step	0.15	Species	148	170	0.993243	0.864706	3324778	3333239	1040462	409	2283907	8461	0.999607	0.312147	0.991934	1.04776	1.02491	0.312147	0.685191	0.000122703	0.00253837	0.997462
inSilico	Assorted_Genomes_mbarc_225	S4	rspc_1-step	0.15	Genus	130	137	0.992308	0.941606	3326191	3333253	2802763	209	523219	7062	0.999925	0.840849	0.997487	0.510512	0.491444	0.840849	0.156969	6.27e-05	0.00211865	0.997881
inSilico	Assorted_Genomes_mbarc_225	S4	rspc_1-step	0.15	Species	145	169	0.993103	0.852071	3326191	3333253	1125137	397	2200657	7062	0.999647	0.337549	0.993763	1.01426	0.995195	0.337549	0.660213	0.000119103	0.00211865	0.997881
inSilico	Assorted_Genomes_mbarc_225	S5	rspc_1-step	0.15	Genus	129	139	0.992248	0.920863	3323404	3333250	2125171	1118	1197115	9846	0.999474	0.637567	0.995388	1.13811	1.11152	0.637567	0.359143	0.000335408	0.00295387	0.997046
inSilico	Assorted_Genomes_mbarc_225	S5	rspc_1-step	0.15	Species	146	171	0.993151	0.847953	3323404	3333250	680639	1243	2641522	9846	0.998177	0.204197	0.98574	1.57178	1.54519	0.204197	0.792476	0.000372909	0.00295387	0.997046
inSilico	Assorted_Genomes_mbarc_225	S6	rspc_1-step	0.15	Genus	129	138	1	0.934783	3309201	3333258	2972705	209	336287	24057	0.99993	0.891832	0.991972	0.4331	0.368144	0.891832	0.100888	6.27e-05	0.00721726	0.992783
inSilico	Assorted_Genomes_mbarc_225	S6	rspc_1-step	0.15	Species	145	170	0.993103	0.847059	3309201	3333258	836845	413	2471943	24057	0.999507	0.251059	0.972056	1.07436	1.00941	0.251059	0.7416	0.000123903	0.00721726	0.992783
inSilico	Assorted_Genomes_mbarc_225	S7	rspc_1-step	0.15	Genus	130	139	0.992308	0.928058	3327274	3333281	2865588	167	461519	6007	0.999942	0.85969	0.997908	0.466448	0.450228	0.85969	0.138458	5.01e-05	0.00180213	0.998198
inSilico	Assorted_Genomes_mbarc_225	S7	rspc_1-step	0.15	Species	142	171	1	0.830409	3327274	3333281	2005264	236	1321774	6007	0.999882	0.601589	0.997013	0.724714	0.708495	0.601589	0.396538	7.08e-05	0.00180213	0.998198
inSilico	Assorted_Genomes_mbarc_225	S8	rspc_1-step	0.15	Genus	128	138	1	0.927536	3329186	3333271	2462714	667	865805	4085	0.999729	0.738828	0.998344	0.926692	0.915663	0.738828	0.259746	0.000200104	0.00122552	0.998774
inSilico	Assorted_Genomes_mbarc_225	S8	rspc_1-step	0.15	Species	144	170	0.993056	0.841176	3329186	3333271	686283	832	2642071	4085	0.998789	0.205889	0.994083	1.46003	1.449	0.205889	0.792636	0.000249605	0.00122552	0.998774
inSilico	Assorted_Genomes_mbarc_225	S9	rspc_1-step	0.15	Genus	128	139	0.992188	0.913669	3308673	3333239	2897584	421	410668	24566	0.999855	0.8693	0.991593	0.53372	0.46739	0.8693	0.123204	0.000126304	0.00737001	0.99263
inSilico	Assorted_Genomes_mbarc_225	S9	rspc_1-step	0.15	Species	145	171	0.993103	0.842105	3308673	3333239	566160	930	2741583	24566	0.99836	0.169853	0.958414	1.23439	1.16806	0.169853	0.822498	0.000279008	0.00737001	0.99263
inSilico	Assorted_Genomes_mbarc_225	S0	rspc_R100	0.15	Genus	126	138	1	0.913043	3297900	3333256	3000950	886	296064	35356	0.999705	0.900306	0.988356	0.292716	0.197253	0.900306	0.0888213	0.000265806	0.010607	0.989393
inSilico	Assorted_Genomes_mbarc_225	S0	rspc_R100	0.15	Species	153	170	1	0.9	3297900	3333256	2909217	1649	387034	35356	0.999434	0.872785	0.987993	0.322068	0.226605	0.872785	0.116113	0.000494711	0.010607	0.989393
inSilico	Assorted_Genomes_mbarc_225	S1	rspc_R100	0.15	Genus	123	137	1	0.89781	3272864	3333233	3091531	1183	180150	60369	0.999617	0.927487	0.980847	0.28623	0.123228	0.927487	0.0540466	0.000354911	0.0181112	0.981889
inSilico	Assorted_Genomes_mbarc_225	S1	rspc_R100	0.15	Species	150	169	1	0.887574	3272864	3333233	2972470	1315	299079	60369	0.999558	0.891768	0.980095	0.322266	0.159265	0.891768	0.0897264	0.000394512	0.0181112	0.981889
inSilico	Assorted_Genomes_mbarc_225	S2	rspc_R100	0.15	Genus	126	137	1	0.919708	3316106	3333240	2922869	343	392894	17134	0.999883	0.876885	0.994172	0.300998	0.254735	0.876885	0.117872	0.000102903	0.00514034	0.99486
inSilico	Assorted_Genomes_mbarc_225	S2	rspc_R100	0.15	Species	154	169	1	0.911243	3316106	3333240	2876114	470	439522	17134	0.999837	0.862858	0.994078	0.31533	0.269067	0.862858	0.13186	0.000141004	0.00514034	0.99486
inSilico	Assorted_Genomes_mbarc_225	S3	rspc_R100	0.15	Genus	126	138	1	0.913043	3293388	3333239	3125107	969	167312	39851	0.99969	0.937559	0.987409	0.228592	0.120991	0.937559	0.050195	0.000290708	0.0119556	0.988044
inSilico	Assorted_Genomes_mbarc_225	S3	rspc_R100	0.15	Species	155	170	0.993548	0.905882	3293388	3333239	2932687	2766	357935	39851	0.999058	0.879831	0.986594	0.290632	0.183032	0.879831	0.107384	0.000829823	0.0119556	0.988044
inSilico	Assorted_Genomes_mbarc_225	S4	rspc_R100	0.15	Genus	124	137	1	0.905109	3266951	3333253	3144445	717	121789	66302	0.999772	0.943356	0.97935	0.270449	0.0914293	0.943356	0.0365376	0.000215105	0.0198911	0.980109
inSilico	Assorted_Genomes_mbarc_225	S4	rspc_R100	0.15	Species	152	169	1	0.899408	3266951	3333253	2868193	6076	392682	66302	0.997886	0.860479	0.977406	0.366189	0.187169	0.860479	0.117807	0.00182284	0.0198911	0.980109
inSilico	Assorted_Genomes_mbarc_225	S5	rspc_R100	0.15	Genus	123	139	1	0.884892	3288667	3333250	2391251	3060	894356	44583	0.998722	0.717393	0.981697	0.695535	0.575158	0.717393	0.268314	0.000918023	0.0133752	0.986625
inSilico	Assorted_Genomes_mbarc_225	S5	rspc_R100	0.15	Species	152	171	0.993421	0.883041	3288667	3333250	2012685	3439	1272543	44583	0.998294	0.603821	0.978329	0.810018	0.68964	0.603821	0.381772	0.00103173	0.0133752	0.986625
inSilico	Assorted_Genomes_mbarc_225	S6	rspc_R100	0.15	Genus	124	138	1	0.898551	3269991	3333258	3144529	1435	124027	63267	0.999544	0.94338	0.980277	0.265788	0.0949635	0.94338	0.0372089	0.00043051	0.0189805	0.981019
inSilico	Assorted_Genomes_mbarc_225	S6	rspc_R100	0.15	Species	153	170	0.993464	0.894118	3269991	3333258	1763405	1838	1504748	63267	0.998959	0.529033	0.965365	0.681102	0.510277	0.529033	0.451435	0.000551412	0.0189805	0.981019
inSilico	Assorted_Genomes_mbarc_225	S7	rspc_R100	0.15	Genus	123	139	1	0.884892	3221853	3333281	2956088	3305	262460	111428	0.998883	0.88684	0.963675	0.483294	0.182434	0.88684	0.0787392	0.000991516	0.0334289	0.966571
inSilico	Assorted_Genomes_mbarc_225	S7	rspc_R100	0.15	Species	151	171	1	0.883041	3221853	3333281	2844019	3429	374405	111428	0.998796	0.853219	0.962297	0.517213	0.216353	0.853219	0.112323	0.00102872	0.0334289	0.966571
inSilico	Assorted_Genomes_mbarc_225	S8	rspc_R100	0.15	Genus	124	138	1	0.898551	3302885	3333271	3006729	2137	294019	30386	0.99929	0.902036	0.989995	0.291995	0.209952	0.902036	0.0882073	0.000641112	0.00911597	0.990884
inSilico	Assorted_Genomes_mbarc_225	S8	rspc_R100	0.15	Species	150	170	1	0.882353	3302885	3333271	2413502	4398	884985	30386	0.998181	0.724064	0.987567	0.475393	0.39335	0.724064	0.2655	0.00131942	0.00911597	0.990884
inSilico	Assorted_Genomes_mbarc_225	S9	rspc_R100	0.15	Genus	123	139	1	0.884892	3291864	3333239	3167698	12734	111432	41375	0.995996	0.950336	0.987107	0.229677	0.117962	0.950336	0.0334305	0.00382031	0.0124129	0.987587
inSilico	Assorted_Genomes_mbarc_225	S9	rspc_R100	0.15	Species	152	171	0.993421	0.883041	3291864	3333239	2937457	13233	341174	41375	0.995515	0.881262	0.98611	0.299949	0.188233	0.881262	0.102355	0.00397001	0.0124129	0.987587
inSilico	Assorted_Genomes_mbarc_225	S0	rspc_R10	0.15	Genus	128	138	1	0.927536	3307039	3333256	2974674	679	331686	26217	0.999772	0.892423	0.991264	0.288869	0.218082	0.892423	0.0995081	0.000203705	0.00786528	0.992135
inSilico	Assorted_Genomes_mbarc_225	S0	rspc_R10	0.15	Species	160	170	0.98125	0.923529	3307039	3333256	2655551	787	650701	26217	0.999704	0.796684	0.990224	0.384868	0.31408	0.796684	0.195215	0.000236105	0.00786528	0.992135
inSilico	Assorted_Genomes_mbarc_225	S1	rspc_R10	0.15	Genus	124	137	1	0.905109	3280607	3333233	3094214	1086	185307	52626	0.999649	0.928292	0.983277	0.26817	0.126075	0.928292	0.0555938	0.00032581	0.0157883	0.984212
inSilico	Assorted_Genomes_mbarc_225	S1	rspc_R10	0.15	Species	152	169	1	0.899408	3280607	3333233	2907831	1117	371659	52626	0.999616	0.872376	0.982224	0.324161	0.182066	0.872376	0.111501	0.00033511	0.0157883	0.984212
inSilico	Assorted_Genomes_mbarc_225	S2	rspc_R10	0.15	Genus	127	137	1	0.927007	3324283	3333240	2909634	340	414309	8957	0.999883	0.872915	0.996931	0.291763	0.267578	0.872915	0.124296	0.000102003	0.00268718	0.997313
inSilico	Assorted_Genomes_mbarc_225	S2	rspc_R10	0.15	Species	157	169	1	0.928994	3324283	3333240	2836722	357	487204	8957	0.999874	0.85104	0.996852	0.313678	0.289493	0.85104	0.146165	0.000107103	0.00268718	0.997313
inSilico	Assorted_Genomes_mbarc_225	S3	rspc_R10	0.15	Genus	129	138	1	0.934783	3310759	3333239	3133239	927	176593	22480	0.999704	0.939998	0.992876	0.187185	0.126487	0.939998	0.0529794	0.000278108	0.00674419	0.993256
inSilico	Assorted_Genomes_mbarc_225	S3	rspc_R10	0.15	Species	160	170	0.98125	0.923529	3310759	3333239	2743863	1002	565894	22480	0.999635	0.823182	0.991874	0.304181	0.243483	0.823182	0.169773	0.000300609	0.00674419	0.993256
inSilico	Assorted_Genomes_mbarc_225	S4	rspc_R10	0.15	Genus	126	137	1	0.919708	3323578	3333253	3195856	533	127189	9675	0.999833	0.95878	0.996982	0.119863	0.09374	0.95878	0.0381576	0.000159904	0.00290257	0.997097
inSilico	Assorted_Genomes_mbarc_225	S4	rspc_R10	0.15	Species	158	169	0.987342	0.923077	3323578	3333253	2700063	726	622789	9675	0.999731	0.810038	0.99643	0.269068	0.242945	0.810038	0.186841	0.000217805	0.00290257	0.997097
inSilico	Assorted_Genomes_mbarc_225	S5	rspc_R10	0.15	Genus	125	139	1	0.899281	3298567	3333250	2373909	2851	921807	34683	0.9988	0.712191	0.9856	0.684488	0.590841	0.712191	0.276549	0.000855321	0.0104052	0.989595
inSilico	Assorted_Genomes_mbarc_225	S5	rspc_R10	0.15	Species	160	171	0.975	0.912281	3298567	3333250	1783380	3010	1512177	34683	0.998315	0.535027	0.980923	0.862032	0.768386	0.535027	0.453664	0.000903023	0.0104052	0.989595
inSilico	Assorted_Genomes_mbarc_225	S6	rspc_R10	0.15	Genus	126	138	1	0.913043	3285223	3333258	3156541	1271	127411	48035	0.999598	0.946984	0.98501	0.22634	0.0966421	0.946984	0.0382242	0.000381309	0.0144108	0.985589
inSilico	Assorted_Genomes_mbarc_225	S6	rspc_R10	0.15	Species	158	170	0.987342	0.917647	3285223	3333258	1636015	1625	1647583	48035	0.999008	0.490816	0.971477	0.683357	0.55366	0.490816	0.494286	0.000487511	0.0144108	0.985589
inSilico	Assorted_Genomes_mbarc_225	S7	rspc_R10	0.15	Genus	126	139	1	0.906475	3233970	3333281	2958913	3205	271852	99311	0.998918	0.887688	0.967527	0.455857	0.187713	0.887688	0.0815569	0.000961515	0.0297938	0.970206
inSilico	Assorted_Genomes_mbarc_225	S7	rspc_R10	0.15	Species	155	171	0.993548	0.900585	3233970	3333281	2763703	3235	467032	99311	0.998831	0.829124	0.965312	0.514493	0.246349	0.829124	0.140112	0.000970515	0.0297938	0.970206
inSilico	Assorted_Genomes_mbarc_225	S8	rspc_R10	0.15	Genus	125	138	1	0.905797	3327570	3333271	3024205	1809	301556	5701	0.999402	0.907278	0.998118	0.228749	0.213356	0.907278	0.0904685	0.00054271	0.00171033	0.99829
inSilico	Assorted_Genomes_mbarc_225	S8	rspc_R10	0.15	Species	157	170	0.980892	0.905882	3327570	3333271	1839157	2050	1486363	5701	0.998887	0.551757	0.99691	0.584848	0.569455	0.551757	0.445917	0.000615012	0.00171033	0.99829
inSilico	Assorted_Genomes_mbarc_225	S9	rspc_R10	0.15	Genus	124	139	1	0.892086	3298289	3333239	3164200	12704	121385	34950	0.996001	0.949287	0.989075	0.219655	0.125287	0.949287	0.0364165	0.00381131	0.0104853	0.989515
inSilico	Assorted_Genomes_mbarc_225	S9	rspc_R10	0.15	Species	158	171	0.981013	0.906433	3298289	3333239	2693150	12828	592311	34950	0.995259	0.807968	0.987189	0.361271	0.266903	0.807968	0.177698	0.00384851	0.0104853	0.989515
inSilico	Assorted_Genomes_mbarc_225	S0	rspc_R1	0.15	Genus	130	138	1	0.942029	3316083	3333256	2940163	339	375581	17173	0.999885	0.882069	0.994193	0.296367	0.249998	0.882069	0.112677	0.000101702	0.00515202	0.994848
inSilico	Assorted_Genomes_mbarc_225	S0	rspc_R1	0.15	Species	156	170	0.99359	0.911765	3316083	3333256	2070935	490	1244658	17173	0.999763	0.621295	0.991776	0.557504	0.511135	0.621295	0.373406	0.000147003	0.00515202	0.994848
inSilico	Assorted_Genomes_mbarc_225	S1	rspc_R1	0.15	Genus	126	137	1	0.919708	3320479	3333233	3113480	593	206406	12754	0.99981	0.934072	0.99592	0.177419	0.142982	0.934072	0.0619237	0.000177905	0.00382632	0.996174
inSilico	Assorted_Genomes_mbarc_225	S1	rspc_R1	0.15	Species	152	169	1	0.899408	3320479	3333233	2483156	651	836672	12754	0.999738	0.744969	0.99489	0.366661	0.332224	0.744969	0.251009	0.000195306	0.00382632	0.996174
inSilico	Assorted_Genomes_mbarc_225	S2	rspc_R1	0.15	Genus	129	137	1	0.941606	3324835	3333240	2889293	192	435350	8405	0.999934	0.866812	0.997099	0.315214	0.29252	0.866812	0.130609	5.76e-05	0.00252157	0.997478
inSilico	Assorted_Genomes_mbarc_225	S2	rspc_R1	0.15	Species	156	169	1	0.923077	3324835	3333240	1760895	263	1563677	8405	0.999851	0.528283	0.99525	0.653914	0.631219	0.528283	0.469116	7.89e-05	0.00252157	0.997478
inSilico	Assorted_Genomes_mbarc_225	S3	rspc_R1	0.15	Genus	131	138	1	0.949275	3322295	3333239	2952598	486	369211	10944	0.999835	0.885804	0.996307	0.276934	0.247385	0.885804	0.110766	0.000145804	0.00328329	0.996717
inSilico	Assorted_Genomes_mbarc_225	S3	rspc_R1	0.15	Species	160	170	0.96875	0.911765	3322295	3333239	1516628	718	1804949	10944	0.999527	0.455001	0.992836	0.708294	0.678745	0.455001	0.5415	0.000215406	0.00328329	0.996717
inSilico	Assorted_Genomes_mbarc_225	S4	rspc_R1	0.15	Genus	128	137	1	0.934307	3324580	3333253	3034198	277	290105	8673	0.999909	0.910281	0.99715	0.22397	0.200553	0.910281	0.0870336	8.31e-05	0.00260196	0.997398
inSilico	Assorted_Genomes_mbarc_225	S4	rspc_R1	0.15	Species	158	169	0.987342	0.923077	3324580	3333253	1718517	514	1605549	8673	0.999701	0.515568	0.994979	0.619253	0.595835	0.515568	0.481676	0.000154204	0.00260196	0.997398
inSilico	Assorted_Genomes_mbarc_225	S5	rspc_R1	0.15	Genus	127	139	1	0.913669	3319527	3333250	2346435	1661	971431	13723	0.999293	0.703948	0.994186	0.668712	0.631659	0.703948	0.291437	0.000498312	0.004117	0.995883
inSilico	Assorted_Genomes_mbarc_225	S5	rspc_R1	0.15	Species	158	171	0.974684	0.900585	3319527	3333250	1033512	1826	2284189	13723	0.998236	0.310061	0.986896	1.06299	1.02594	0.310061	0.685274	0.000547814	0.004117	0.995883
inSilico	Assorted_Genomes_mbarc_225	S6	rspc_R1	0.15	Genus	128	138	1	0.927536	3288633	3333258	3148813	395	139425	44625	0.999875	0.944665	0.986026	0.229748	0.109258	0.944665	0.0418284	0.000118503	0.0133878	0.986612
inSilico	Assorted_Genomes_mbarc_225	S6	rspc_R1	0.15	Species	156	170	0.99359	0.911765	3288633	3333258	1083244	656	2204733	44625	0.999395	0.324981	0.960434	0.850059	0.729569	0.324981	0.661435	0.000196804	0.0133878	0.986612
inSilico	Assorted_Genomes_mbarc_225	S7	rspc_R1	0.15	Genus	129	139	0.992248	0.920863	3326020	3333281	3018045	224	307751	7261	0.999926	0.905428	0.9976	0.228986	0.209381	0.905428	0.0923267	6.72e-05	0.00217833	0.997822
inSilico	Assorted_Genomes_mbarc_225	S7	rspc_R1	0.15	Species	153	171	0.993464	0.888889	3326020	3333281	2243943	325	1081752	7261	0.999855	0.673193	0.996775	0.461462	0.441857	0.673193	0.324531	9.75e-05	0.00217833	0.997822
inSilico	Assorted_Genomes_mbarc_225	S8	rspc_R1	0.15	Genus	127	138	1	0.92029	3327757	3333271	2964722	1453	361582	5514	0.99951	0.889433	0.998144	0.291605	0.276717	0.889433	0.108477	0.000435908	0.00165423	0.998346
inSilico	Assorted_Genomes_mbarc_225	S8	rspc_R1	0.15	Species	154	170	0.993506	0.9	3327757	3333271	923125	1646	2402986	5514	0.99822	0.276943	0.994062	0.904559	0.889671	0.276943	0.720909	0.000493809	0.00165423	0.998346
inSilico	Assorted_Genomes_mbarc_225	S9	rspc_R1	0.15	Genus	127	139	0.992126	0.906475	3303878	3333239	3138015	424	165439	29361	0.999865	0.941431	0.99073	0.229901	0.150624	0.941431	0.0496331	0.000127204	0.00880855	0.991191
inSilico	Assorted_Genomes_mbarc_225	S9	rspc_R1	0.15	Species	156	171	0.974359	0.888889	3303878	3333239	938822	793	2364263	29361	0.999156	0.281655	0.969674	0.890564	0.811287	0.281655	0.709299	0.000237907	0.00880855	0.991191
inSilico	Assorted_Genomes_mbarc_225	S0	rspc_gold	0.15	Genus	133	138	1	0.963768	3317124	3333256	3015589	332	301203	16132	0.99989	0.904698	0.994679	0.251343	0.207786	0.904698	0.090363	9.96e-05	0.00483971	0.99516
inSilico	Assorted_Genomes_mbarc_225	S0	rspc_gold	0.15	Species	164	170	1	0.964706	3317124	3333256	2935886	355	380883	16132	0.999879	0.880786	0.994535	0.27531	0.231752	0.880786	0.114268	0.000106502	0.00483971	0.99516
inSilico	Assorted_Genomes_mbarc_225	S1	rspc_gold	0.15	Genus	128	137	1	0.934307	3323354	3333233	3141631	570	181153	9879	0.999819	0.942518	0.996865	0.149726	0.123052	0.942518	0.0543475	0.000171005	0.00296379	0.997036
inSilico	Assorted_Genomes_mbarc_225	S1	rspc_gold	0.15	Species	158	169	1	0.934911	3323354	3333233	3040843	582	281929	9879	0.999809	0.91228	0.996762	0.179993	0.153318	0.91228	0.0845812	0.000174605	0.00296379	0.997036
inSilico	Assorted_Genomes_mbarc_225	S2	rspc_gold	0.15	Genus	132	137	1	0.963504	3325037	3333240	2927953	128	396956	8203	0.999956	0.87841	0.997206	0.284682	0.262534	0.87841	0.11909	3.84e-05	0.00246097	0.997539
inSilico	Assorted_Genomes_mbarc_225	S2	rspc_gold	0.15	Species	163	169	1	0.964497	3325037	3333240	2884323	134	440580	8203	0.999954	0.865321	0.997164	0.297786	0.275638	0.865321	0.132178	4.02e-05	0.00246097	0.997539
inSilico	Assorted_Genomes_mbarc_225	S3	rspc_gold	0.15	Genus	134	138	1	0.971014	3322742	3333239	3155347	374	167021	10497	0.999881	0.946631	0.996684	0.148435	0.120092	0.946631	0.0501077	0.000112203	0.00314919	0.996851
inSilico	Assorted_Genomes_mbarc_225	S3	rspc_gold	0.15	Species	164	170	1	0.964706	3322742	3333239	2994619	405	327718	10497	0.999865	0.898411	0.996507	0.196729	0.168387	0.898411	0.0983182	0.000121503	0.00314919	0.996851
inSilico	Assorted_Genomes_mbarc_225	S4	rspc_gold	0.15	Genus	131	137	1	0.956204	3324620	3333253	3201736	290	122594	8633	0.999909	0.960544	0.997311	0.114819	0.0915097	0.960544	0.0367791	8.7e-05	0.00258996	0.99741
inSilico	Assorted_Genomes_mbarc_225	S4	rspc_gold	0.15	Species	162	169	1	0.95858	3324620	3333253	2936009	420	388191	8633	0.999857	0.880824	0.997068	0.194851	0.171542	0.880824	0.11646	0.000126003	0.00258996	0.99741
inSilico	Assorted_Genomes_mbarc_225	S5	rspc_gold	0.15	Genus	130	139	1	0.935252	3321616	3333250	2421233	1283	899100	11634	0.99947	0.726388	0.995218	0.612007	0.580594	0.726388	0.269737	0.00038491	0.00349029	0.99651
inSilico	Assorted_Genomes_mbarc_225	S5	rspc_gold	0.15	Species	162	171	1	0.947368	3321616	3333250	2124600	1337	1195679	11634	0.999371	0.637396	0.994554	0.701128	0.669716	0.637396	0.358713	0.00040111	0.00349029	0.99651
inSilico	Assorted_Genomes_mbarc_225	S6	rspc_gold	0.15	Genus	131	138	1	0.949275	3304900	3333258	3179495	289	125116	28358	0.999909	0.95387	0.99116	0.17095	0.0943821	0.95387	0.0375356	8.67e-05	0.00850759	0.991492
inSilico	Assorted_Genomes_mbarc_225	S6	rspc_gold	0.15	Species	162	170	1	0.952941	3304900	3333258	2329455	323	975122	28358	0.999861	0.698852	0.987973	0.42605	0.349481	0.698852	0.292543	9.69e-05	0.00850759	0.991492
inSilico	Assorted_Genomes_mbarc_225	S7	rspc_gold	0.15	Genus	129	139	1	0.928058	3326197	3333281	3075301	161	250735	7084	0.999948	0.922605	0.997702	0.186525	0.167398	0.922605	0.0752217	4.83e-05	0.00212523	0.997875
inSilico	Assorted_Genomes_mbarc_225	S7	rspc_gold	0.15	Species	159	171	1	0.929825	3326197	3333281	2971975	167	354055	7084	0.999944	0.891606	0.997622	0.217537	0.19841	0.891606	0.106218	5.01e-05	0.00212523	0.997875
inSilico	Assorted_Genomes_mbarc_225	S8	rspc_gold	0.15	Genus	129	138	1	0.934783	3328149	3333271	3030111	948	297090	5122	0.999687	0.90905	0.998312	0.224234	0.210404	0.90905	0.0891287	0.000284405	0.00153663	0.998463
inSilico	Assorted_Genomes_mbarc_225	S8	rspc_gold	0.15	Species	159	170	1	0.935294	3328149	3333271	2450234	1039	876876	5122	0.999576	0.735084	0.997914	0.398419	0.384589	0.735084	0.263068	0.000311706	0.00153663	0.998463
inSilico	Assorted_Genomes_mbarc_225	S9	rspc_gold	0.15	Genus	129	139	1	0.928058	3303378	3333239	3178516	369	124493	29861	0.999884	0.953582	0.990693	0.196753	0.116126	0.953582	0.037349	0.000110703	0.00895855	0.991041
inSilico	Assorted_Genomes_mbarc_225	S9	rspc_gold	0.15	Species	160	171	1	0.935673	3303378	3333239	2985590	392	317396	29861	0.999869	0.895702	0.990097	0.254687	0.17406	0.895702	0.0952215	0.000117603	0.00895855	0.991041
inSilico	Assorted_Genomes_mbarc_225	S0	std_1-step	0.15	Genus	132	138	1	0.956522	3317618	3333256	2893295	140	424183	15638	0.999952	0.868009	0.994624	0.375244	0.333021	0.868009	0.127258	4.2e-05	0.00469151	0.995308
inSilico	Assorted_Genomes_mbarc_225	S0	std_1-step	0.15	Species	155	170	0.993548	0.905882	3317618	3333256	2101866	217	1215535	15638	0.999897	0.630574	0.992615	0.612863	0.57064	0.630574	0.364669	6.51e-05	0.00469151	0.995308
inSilico	Assorted_Genomes_mbarc_225	S1	std_1-step	0.15	Genus	128	137	1	0.934307	3323763	3333233	3076627	292	246844	9470	0.999905	0.923016	0.996931	0.208424	0.182854	0.923016	0.0740554	8.76e-05	0.00284109	0.997159
inSilico	Assorted_Genomes_mbarc_225	S1	std_1-step	0.15	Species	152	169	1	0.899408	3323763	3333233	2307238	330	1016195	9470	0.999857	0.692192	0.995912	0.439339	0.413769	0.692192	0.304868	9.9e-05	0.00284109	0.997159
inSilico	Assorted_Genomes_mbarc_225	S2	std_1-step	0.15	Genus	131	137	1	0.956204	3325588	3333240	2853343	76	472169	7652	0.999973	0.856027	0.997325	0.365901	0.34524	0.856027	0.141655	2.28e-05	0.00229566	0.997704
inSilico	Assorted_Genomes_mbarc_225	S2	std_1-step	0.15	Species	157	169	1	0.928994	3325588	3333240	1714973	113	1610502	7652	0.999934	0.514506	0.995558	0.707511	0.68685	0.514506	0.483164	3.39e-05	0.00229566	0.997704
inSilico	Assorted_Genomes_mbarc_225	S3	std_1-step	0.15	Genus	133	138	1	0.963768	3323338	3333239	2961744	150	361444	9901	0.999949	0.888548	0.996668	0.293604	0.266871	0.888548	0.108436	4.5e-05	0.00297038	0.99703
inSilico	Assorted_Genomes_mbarc_225	S3	std_1-step	0.15	Species	158	170	0.993671	0.923529	3323338	3333239	1658648	231	1664459	9901	0.999861	0.497608	0.994066	0.684738	0.658005	0.497608	0.499352	6.93e-05	0.00297038	0.99703
inSilico	Assorted_Genomes_mbarc_225	S4	std_1-step	0.15	Genus	131	137	0.992366	0.948905	3325047	3333253	3022173	111	302763	8206	0.999963	0.906674	0.997292	0.257436	0.235279	0.906674	0.0908311	3.33e-05	0.00246186	0.997538
inSilico	Assorted_Genomes_mbarc_225	S4	std_1-step	0.15	Species	156	169	0.987179	0.911243	3325047	3333253	1690138	215	1634694	8206	0.999873	0.507054	0.995168	0.657305	0.635149	0.507054	0.49042	6.45e-05	0.00246186	0.997538
inSilico	Assorted_Genomes_mbarc_225	S5	std_1-step	0.15	Genus	131	139	0.992366	0.935252	3322110	3333250	2296478	662	1024970	11140	0.999712	0.688961	0.995173	0.761541	0.731463	0.688961	0.307499	0.000198605	0.00334208	0.996658
inSilico	Assorted_Genomes_mbarc_225	S5	std_1-step	0.15	Species	161	171	0.975155	0.918129	3322110	3333250	1052004	766	2269340	11140	0.999272	0.315609	0.989522	1.13514	1.10506	0.315609	0.680819	0.000229806	0.00334208	0.996658
inSilico	Assorted_Genomes_mbarc_225	S6	std_1-step	0.15	Genus	131	138	1	0.949275	3306238	3333258	3098339	119	207780	27020	0.999962	0.929523	0.991355	0.243309	0.170354	0.929523	0.0623354	3.57e-05	0.00810618	0.991894
inSilico	Assorted_Genomes_mbarc_225	S6	std_1-step	0.15	Species	156	170	0.99359	0.911765	3306238	3333258	1216960	233	2089045	27020	0.999809	0.365096	0.978279	0.808009	0.735054	0.365096	0.626728	6.99e-05	0.00810618	0.991894
inSilico	Assorted_Genomes_mbarc_225	S7	std_1-step	0.15	Genus	130	139	0.992308	0.928058	3326469	3333281	2978532	96	347841	6812	0.999968	0.893574	0.997718	0.280989	0.262597	0.893574	0.104354	2.88e-05	0.00204363	0.997956
inSilico	Assorted_Genomes_mbarc_225	S7	std_1-step	0.15	Species	149	171	0.993289	0.865497	3326469	3333281	2206097	149	1120223	6812	0.999932	0.661839	0.996922	0.512851	0.494458	0.661839	0.336072	4.47e-05	0.00204363	0.997956
inSilico	Assorted_Genomes_mbarc_225	S8	std_1-step	0.15	Genus	129	138	1	0.934783	3328519	3333271	2877972	394	450153	4752	0.999863	0.863408	0.998352	0.404766	0.391935	0.863408	0.135048	0.000118202	0.00142563	0.998574
inSilico	Assorted_Genomes_mbarc_225	S8	std_1-step	0.15	Species	152	170	0.993421	0.888235	3328519	3333271	901135	523	2426861	4752	0.99942	0.270346	0.994754	0.998138	0.985307	0.270346	0.728072	0.000156903	0.00142563	0.998574
inSilico	Assorted_Genomes_mbarc_225	S9	std_1-step	0.15	Genus	130	139	0.992308	0.928058	3305370	3333239	3079724	221	225425	27869	0.999928	0.923943	0.991032	0.295073	0.219825	0.923943	0.0676294	6.63e-05	0.00836094	0.991639
inSilico	Assorted_Genomes_mbarc_225	S9	std_1-step	0.15	Species	156	171	0.980769	0.894737	3305370	3333239	1180173	438	2124759	27869	0.999629	0.354062	0.97693	0.865475	0.790227	0.354062	0.637446	0.000131404	0.00836094	0.991639
inSilico	Assorted_Genomes_mbarc_225	S0	std_R100	0.15	Genus	127	138	1	0.92029	3307783	3333256	3009633	250	297900	25473	0.999917	0.902911	0.991607	0.257358	0.18858	0.902911	0.0893721	7.5e-05	0.00764208	0.992358
inSilico	Assorted_Genomes_mbarc_225	S0	std_R100	0.15	Species	158	170	0.993671	0.923529	3307783	3333256	2895324	274	412185	25473	0.999905	0.868617	0.991279	0.291709	0.222931	0.868617	0.123658	8.22e-05	0.00764208	0.992358
inSilico	Assorted_Genomes_mbarc_225	S1	std_R100	0.15	Genus	124	137	1	0.905109	3282048	3333233	3102402	433	179213	51185	0.99986	0.930749	0.983769	0.254599	0.116395	0.930749	0.0537655	0.000129904	0.015356	0.984644
inSilico	Assorted_Genomes_mbarc_225	S1	std_R100	0.15	Species	154	169	1	0.911243	3282048	3333233	2981309	446	300293	51185	0.99985	0.89442	0.983121	0.290959	0.152755	0.89442	0.0900906	0.000133804	0.015356	0.984644
inSilico	Assorted_Genomes_mbarc_225	S2	std_R100	0.15	Genus	127	137	1	0.927007	3322946	3333240	2928957	116	393873	10294	0.99996	0.878712	0.996498	0.272679	0.244884	0.878712	0.118165	3.48e-05	0.00308829	0.996912
inSilico	Assorted_Genomes_mbarc_225	S2	std_R100	0.15	Species	158	169	1	0.934911	3322946	3333240	2879984	122	442840	10294	0.999958	0.864019	0.996438	0.287386	0.259591	0.864019	0.132856	3.66e-05	0.00308829	0.996912
inSilico	Assorted_Genomes_mbarc_225	S3	std_R100	0.15	Genus	128	138	1	0.927536	3310360	3333239	3145073	626	164661	22879	0.999801	0.943549	0.992778	0.173782	0.112007	0.943549	0.0493997	0.000187805	0.00686389	0.993136
inSilico	Assorted_Genomes_mbarc_225	S3	std_R100	0.15	Species	159	170	0.993711	0.929412	3310360	3333239	2939852	658	369850	22879	0.999776	0.881981	0.992278	0.235427	0.173652	0.881981	0.110958	0.000197406	0.00686389	0.993136
inSilico	Assorted_Genomes_mbarc_225	S4	std_R100	0.15	Genus	126	137	1	0.919708	3323120	3333253	3207077	152	115891	10133	0.999953	0.962146	0.99685	0.107333	0.0799729	0.962146	0.0347681	4.56e-05	0.00303997	0.99696
inSilico	Assorted_Genomes_mbarc_225	S4	std_R100	0.15	Species	158	169	0.993671	0.928994	3323120	3333253	2898547	215	424358	10133	0.999926	0.869585	0.996516	0.200045	0.172685	0.869585	0.12731	6.45e-05	0.00303997	0.99696
inSilico	Assorted_Genomes_mbarc_225	S5	std_R100	0.15	Genus	125	139	1	0.899281	3300022	3333250	2402165	1466	896391	33228	0.99939	0.720668	0.986356	0.648434	0.558716	0.720668	0.268924	0.000439811	0.00996865	0.990031
inSilico	Assorted_Genomes_mbarc_225	S5	std_R100	0.15	Species	158	171	0.993671	0.918129	3300022	3333250	2058850	1527	1239645	33228	0.999259	0.61767	0.984117	0.751578	0.66186	0.61767	0.371903	0.000458111	0.00996865	0.990031
inSilico	Assorted_Genomes_mbarc_225	S6	std_R100	0.15	Genus	126	138	1	0.913043	3300702	3333258	3180120	351	120231	32556	0.99989	0.954058	0.989866	0.170247	0.0823441	0.954058	0.0360701	0.000105302	0.00976702	0.990233
inSilico	Assorted_Genomes_mbarc_225	S6	std_R100	0.15	Species	157	170	1	0.923529	3300702	3333258	2314461	385	985856	32556	0.999834	0.694354	0.986129	0.430032	0.342129	0.694354	0.295763	0.000115503	0.00976702	0.990233
inSilico	Assorted_Genomes_mbarc_225	S7	std_R100	0.15	Genus	124	139	1	0.892086	3231060	3333281	2966817	2802	261441	102221	0.999056	0.890059	0.966693	0.451073	0.175072	0.890059	0.0784335	0.000840613	0.0306668	0.969333
inSilico	Assorted_Genomes_mbarc_225	S7	std_R100	0.15	Species	155	171	0.993548	0.900585	3231060	3333281	2808629	2823	419608	102221	0.998996	0.842602	0.964883	0.498581	0.222579	0.842602	0.125884	0.000846913	0.0306668	0.969333
inSilico	Assorted_Genomes_mbarc_225	S8	std_R100	0.15	Genus	125	138	1	0.905797	3327396	3333271	3048305	1034	278057	5875	0.999661	0.914509	0.998076	0.20629	0.190427	0.914509	0.0834187	0.000310206	0.00176253	0.998237
inSilico	Assorted_Genomes_mbarc_225	S8	std_R100	0.15	Species	156	170	0.99359	0.911765	3327396	3333271	2048839	1237	1277320	5875	0.999397	0.614663	0.997141	0.506623	0.49076	0.614663	0.383203	0.000371107	0.00176253	0.998237
inSilico	Assorted_Genomes_mbarc_225	S9	std_R100	0.15	Genus	125	139	1	0.899281	3297291	3333239	3178806	332	118153	35948	0.999896	0.953669	0.988818	0.201285	0.104223	0.953669	0.0354469	9.96e-05	0.0107847	0.989215
inSilico	Assorted_Genomes_mbarc_225	S9	std_R100	0.15	Species	157	171	0.993631	0.912281	3297291	3333239	2884094	380	412817	35948	0.999868	0.865253	0.987689	0.289816	0.192754	0.865253	0.123849	0.000114003	0.0107847	0.989215
inSilico	Assorted_Genomes_mbarc_225	S0	std_R10	0.15	Genus	130	138	1	0.942029	3310120	3333256	2979162	178	330780	23136	0.99994	0.893769	0.992294	0.270664	0.208196	0.893769	0.0992363	5.34e-05	0.00694096	0.993059
inSilico	Assorted_Genomes_mbarc_225	S0	std_R10	0.15	Species	161	170	0.987578	0.935294	3310120	3333256	2718604	2607	588909	23136	0.999042	0.8156	0.991562	0.354663	0.292195	0.8156	0.176677	0.000782118	0.00694096	0.993059
inSilico	Assorted_Genomes_mbarc_225	S1	std_R10	0.15	Genus	126	137	1	0.919708	3285766	3333233	3101900	337	183529	47467	0.999891	0.930598	0.984928	0.247105	0.11894	0.930598	0.0550604	0.000101103	0.0142405	0.985759
inSilico	Assorted_Genomes_mbarc_225	S1	std_R10	0.15	Species	155	169	0.993548	0.911243	3285766	3333233	2909106	4242	372418	47467	0.998544	0.872758	0.983945	0.314317	0.186153	0.872758	0.111729	0.00127264	0.0142405	0.985759
inSilico	Assorted_Genomes_mbarc_225	S2	std_R10	0.15	Genus	129	137	1	0.941606	3324351	3333240	2910207	129	414015	8889	0.999956	0.873087	0.996955	0.281017	0.257016	0.873087	0.124208	3.87e-05	0.00266677	0.997333
inSilico	Assorted_Genomes_mbarc_225	S2	std_R10	0.15	Species	159	169	0.993711	0.934911	3324351	3333240	2838911	257	485183	8889	0.999909	0.851697	0.996879	0.302714	0.278713	0.851697	0.145559	7.71e-05	0.00266677	0.997333
inSilico	Assorted_Genomes_mbarc_225	S3	std_R10	0.15	Genus	131	138	1	0.949275	3322196	3333239	3149896	301	171999	11043	0.999904	0.944996	0.996506	0.145388	0.115571	0.944996	0.0516012	9.03e-05	0.00331299	0.996687
inSilico	Assorted_Genomes_mbarc_225	S3	std_R10	0.15	Species	164	170	0.97561	0.941176	3322196	3333239	2718895	13856	589445	11043	0.99493	0.815692	0.995955	0.307225	0.277408	0.815692	0.176839	0.00415692	0.00331299	0.996687
inSilico	Assorted_Genomes_mbarc_225	S4	std_R10	0.15	Genus	128	137	1	0.934307	3324092	3333253	3201664	133	122295	9161	0.999958	0.960522	0.997147	0.108571	0.0838352	0.960522	0.0366894	3.99e-05	0.00274837	0.997252
inSilico	Assorted_Genomes_mbarc_225	S4	std_R10	0.15	Species	161	169	0.981366	0.934911	3324092	3333253	2775030	868	548194	9161	0.999687	0.832529	0.99671	0.238328	0.213593	0.832529	0.164462	0.000260406	0.00274837	0.997252
inSilico	Assorted_Genomes_mbarc_225	S5	std_R10	0.15	Genus	128	139	1	0.920863	3315436	3333250	2394492	1089	919855	17814	0.999545	0.718366	0.992615	0.619701	0.571602	0.718366	0.275963	0.000326708	0.00534433	0.994656
inSilico	Assorted_Genomes_mbarc_225	S5	std_R10	0.15	Species	165	171	0.963636	0.929825	3315436	3333250	1778291	18724	1518421	17814	0.98958	0.533501	0.990082	0.846891	0.798792	0.533501	0.455538	0.00561734	0.00534433	0.994656
inSilico	Assorted_Genomes_mbarc_225	S6	std_R10	0.15	Genus	129	138	1	0.934783	3304742	3333258	3181515	265	122962	28516	0.999917	0.954476	0.991117	0.160751	0.0837562	0.954476	0.0368894	7.95e-05	0.00855499	0.991445
inSilico	Assorted_Genomes_mbarc_225	S6	std_R10	0.15	Species	161	170	0.987578	0.935294	3304742	3333258	1772612	4184	1527946	28516	0.997645	0.531796	0.984168	0.592837	0.515842	0.531796	0.458394	0.00125523	0.00855499	0.991445
inSilico	Assorted_Genomes_mbarc_225	S7	std_R10	0.15	Genus	127	139	1	0.913669	3324916	3333281	3068054	132	256730	8365	0.999957	0.920431	0.997281	0.186614	0.164028	0.920431	0.0770202	3.96e-05	0.00250954	0.99749
inSilico	Assorted_Genomes_mbarc_225	S7	std_R10	0.15	Species	157	171	0.987261	0.906433	3324916	3333281	2759327	108808	456781	8365	0.962063	0.827811	0.996978	0.54006	0.517474	0.827811	0.137036	0.0326429	0.00250954	0.99749
inSilico	Assorted_Genomes_mbarc_225	S8	std_R10	0.15	Genus	127	138	1	0.92029	3327632	3333271	3039138	1037	287457	5639	0.999659	0.911758	0.998148	0.211449	0.196223	0.911758	0.0862387	0.000311106	0.00169173	0.998308
inSilico	Assorted_Genomes_mbarc_225	S8	std_R10	0.15	Species	160	170	0.975	0.917647	3327632	3333271	1824965	1334	1501333	5639	0.99927	0.5475	0.99692	0.576421	0.561195	0.5475	0.450408	0.000400207	0.00169173	0.998308
inSilico	Assorted_Genomes_mbarc_225	S9	std_R10	0.15	Genus	127	139	1	0.913669	3302161	3333239	3174952	240	126969	31078	0.999924	0.952513	0.990306	0.194343	0.11043	0.952513	0.0380918	7.2e-05	0.00932366	0.990676
inSilico	Assorted_Genomes_mbarc_225	S9	std_R10	0.15	Species	162	171	0.969136	0.918129	3302161	3333239	2396973	4917	900271	31078	0.997953	0.719112	0.9872	0.438968	0.355055	0.719112	0.270089	0.00147514	0.00932366	0.990676
inSilico	Assorted_Genomes_mbarc_225	S0	std_R1	0.15	Genus	132	138	1	0.956522	3317163	3333256	2954785	182	362196	16093	0.999938	0.886456	0.994583	0.273588	0.230136	0.886456	0.108661	5.46e-05	0.00482801	0.995172
inSilico	Assorted_Genomes_mbarc_225	S0	std_R1	0.15	Species	160	170	0.99375	0.935294	3317163	3333256	2467501	267	849395	16093	0.999892	0.740267	0.99352	0.419981	0.376529	0.740267	0.254824	8.01e-05	0.00482801	0.995172
inSilico	Assorted_Genomes_mbarc_225	S1	std_R1	0.15	Genus	128	137	1	0.934307	3323375	3333233	3123945	329	199101	9858	0.999895	0.937212	0.996854	0.157394	0.130777	0.937212	0.0597321	9.87e-05	0.00295749	0.997043
inSilico	Assorted_Genomes_mbarc_225	S1	std_R1	0.15	Species	155	169	1	0.91716	3323375	3333233	2588426	381	734568	9858	0.999853	0.776551	0.996206	0.31818	0.291562	0.776551	0.220377	0.000114303	0.00295749	0.997043
inSilico	Assorted_Genomes_mbarc_225	S2	std_R1	0.15	Genus	131	137	1	0.956204	3325053	3333240	2901146	132	423775	8187	0.999955	0.870368	0.997186	0.287169	0.265063	0.870368	0.127136	3.96e-05	0.00245617	0.997544
inSilico	Assorted_Genomes_mbarc_225	S2	std_R1	0.15	Species	162	169	0.987654	0.946746	3325053	3333240	2049630	202	1275221	8187	0.999901	0.614906	0.996022	0.542799	0.520693	0.614906	0.382577	6.06e-05	0.00245617	0.997544
inSilico	Assorted_Genomes_mbarc_225	S3	std_R1	0.15	Genus	133	138	1	0.963768	3322805	3333239	3019773	294	302738	10434	0.999903	0.905958	0.996557	0.224312	0.19614	0.905958	0.090824	8.82e-05	0.00313029	0.99687
inSilico	Assorted_Genomes_mbarc_225	S3	std_R1	0.15	Species	164	170	0.987805	0.952941	3322805	3333239	2121010	405	1201390	10434	0.999809	0.636321	0.995105	0.494215	0.466042	0.636321	0.360427	0.000121503	0.00313029	0.99687
inSilico	Assorted_Genomes_mbarc_225	S4	std_R1	0.15	Genus	130	137	1	0.948905	3324628	3333253	3091080	127	233421	8625	0.999959	0.927346	0.997217	0.177144	0.153856	0.927346	0.070028	3.81e-05	0.00258756	0.997412
inSilico	Assorted_Genomes_mbarc_225	S4	std_R1	0.15	Species	162	169	0.987654	0.946746	3324628	3333253	2206251	247	1118130	8625	0.999888	0.661891	0.996106	0.442887	0.419599	0.661891	0.335447	7.41e-05	0.00258756	0.997412
inSilico	Assorted_Genomes_mbarc_225	S5	std_R1	0.15	Genus	130	139	1	0.935252	3321669	3333250	2363984	1095	956590	11581	0.999537	0.709213	0.995125	0.629642	0.598372	0.709213	0.286984	0.000328508	0.00347439	0.996526
inSilico	Assorted_Genomes_mbarc_225	S5	std_R1	0.15	Species	164	171	0.97561	0.935673	3321669	3333250	1485031	1224	1835414	11581	0.999176	0.44552	0.992262	0.893644	0.862375	0.44552	0.550638	0.000367209	0.00347439	0.996526
inSilico	Assorted_Genomes_mbarc_225	S6	std_R1	0.15	Genus	131	138	1	0.949275	3305154	3333258	3174977	264	129913	28104	0.999917	0.952515	0.991226	0.166023	0.09014	0.952515	0.0389748	7.92e-05	0.00843139	0.991569
inSilico	Assorted_Genomes_mbarc_225	S6	std_R1	0.15	Species	161	170	0.993789	0.941176	3305154	3333258	1418346	410	1886398	28104	0.999711	0.425513	0.98057	0.693374	0.617492	0.425513	0.565932	0.000123003	0.00843139	0.991569
inSilico	Assorted_Genomes_mbarc_225	S7	std_R1	0.15	Genus	130	139	0.992308	0.928058	3326234	3333281	3032677	132	293425	7047	0.999956	0.909817	0.997682	0.207934	0.188907	0.909817	0.0880289	3.96e-05	0.00211413	0.997886
inSilico	Assorted_Genomes_mbarc_225	S7	std_R1	0.15	Species	158	171	0.987342	0.912281	3326234	3333281	2467379	203	858652	7047	0.999918	0.740225	0.997152	0.377697	0.358669	0.740225	0.2576	6.09e-05	0.00211413	0.997886
inSilico	Assorted_Genomes_mbarc_225	S8	std_R1	0.15	Genus	129	138	1	0.934783	3328258	3333271	3004656	1016	322586	5013	0.999662	0.901414	0.998334	0.237058	0.223522	0.901414	0.0967776	0.000304806	0.00150393	0.998496
inSilico	Assorted_Genomes_mbarc_225	S8	std_R1	0.15	Species	158	170	0.993671	0.923529	3328258	3333271	1647697	1207	1679354	5013	0.999268	0.494318	0.996967	0.644611	0.631076	0.494318	0.503816	0.000362107	0.00150393	0.998496
inSilico	Assorted_Genomes_mbarc_225	S9	std_R1	0.15	Genus	129	139	1	0.928058	3303685	3333239	3155426	261	147998	29554	0.999917	0.946655	0.990721	0.206501	0.126703	0.946655	0.0444007	7.83e-05	0.00886645	0.991134
inSilico	Assorted_Genomes_mbarc_225	S9	std_R1	0.15	Species	161	171	0.981366	0.923977	3303685	3333239	1547324	481	1755880	29554	0.999689	0.46421	0.981258	0.689473	0.609675	0.46421	0.526779	0.000144304	0.00886645	0.991134
inSilico	Assorted_Genomes_mbarc_225	S0	std_gold	0.15	Genus	133	138	1	0.963768	3317084	3333256	3017778	160	299146	16172	0.999947	0.905354	0.99467	0.242251	0.198586	0.905354	0.0897459	4.8e-05	0.00485171	0.995148
inSilico	Assorted_Genomes_mbarc_225	S0	std_gold	0.15	Species	163	170	1	0.958824	3317084	3333256	2940494	180	376410	16172	0.999939	0.882169	0.99453	0.265485	0.221819	0.882169	0.112926	5.4e-05	0.00485171	0.995148
inSilico	Assorted_Genomes_mbarc_225	S1	std_gold	0.15	Genus	128	137	1	0.934307	3323308	3333233	3144075	316	178917	9925	0.9999	0.943251	0.996853	0.143145	0.116346	0.943251	0.0536767	9.48e-05	0.00297759	0.997022
inSilico	Assorted_Genomes_mbarc_225	S1	std_gold	0.15	Species	158	169	1	0.934911	3323308	3333233	3051475	325	271508	9925	0.999894	0.91547	0.996758	0.170947	0.144149	0.91547	0.0814549	9.75e-05	0.00297759	0.997022
inSilico	Assorted_Genomes_mbarc_225	S2	std_gold	0.15	Genus	132	137	1	0.963504	3324990	3333240	2930146	60	394784	8250	0.99998	0.879068	0.997192	0.273109	0.250833	0.879068	0.118439	1.8e-05	0.00247507	0.997525
inSilico	Assorted_Genomes_mbarc_225	S2	std_gold	0.15	Species	163	169	1	0.964497	3324990	3333240	2892801	62	432127	8250	0.999979	0.867865	0.997156	0.284317	0.262042	0.867865	0.129642	1.86e-05	0.00247507	0.997525
inSilico	Assorted_Genomes_mbarc_225	S3	std_gold	0.15	Genus	134	138	1	0.971014	3322714	3333239	3159648	192	162874	10525	0.999939	0.947921	0.99668	0.139038	0.11062	0.947921	0.0488636	5.76e-05	0.00315759	0.996842
inSilico	Assorted_Genomes_mbarc_225	S3	std_gold	0.15	Species	164	170	1	0.964706	3322714	3333239	3002400	218	320096	10525	0.999927	0.900745	0.996507	0.186276	0.157858	0.900745	0.0960315	6.54e-05	0.00315759	0.996842
inSilico	Assorted_Genomes_mbarc_225	S4	std_gold	0.15	Genus	131	137	1	0.956204	3324581	3333253	3208467	117	115997	8672	0.999964	0.962563	0.997304	0.104484	0.0810686	0.962563	0.0347999	3.51e-05	0.00260166	0.997398
inSilico	Assorted_Genomes_mbarc_225	S4	std_gold	0.15	Species	162	169	1	0.95858	3324581	3333253	3017266	154	307161	8672	0.999949	0.905202	0.997134	0.161934	0.138519	0.905202	0.0921505	4.62e-05	0.00260166	0.997398
inSilico	Assorted_Genomes_mbarc_225	S5	std_gold	0.15	Genus	131	139	1	0.942446	3321546	3333250	2425256	711	895579	11704	0.999707	0.727595	0.995197	0.592991	0.561389	0.727595	0.26868	0.000213305	0.00351129	0.996489
inSilico	Assorted_Genomes_mbarc_225	S5	std_gold	0.15	Species	163	171	1	0.953216	3321546	3333250	2169824	750	1150972	11704	0.999654	0.650963	0.994635	0.669716	0.638114	0.650963	0.3453	0.000225006	0.00351129	0.996489
inSilico	Assorted_Genomes_mbarc_225	S6	std_gold	0.15	Genus	132	138	1	0.956522	3304865	3333258	3184676	154	120035	28393	0.999952	0.955424	0.991163	0.158981	0.082318	0.955424	0.0360113	4.62e-05	0.00851809	0.991482
inSilico	Assorted_Genomes_mbarc_225	S6	std_gold	0.15	Species	163	170	1	0.958824	3304865	3333258	2338478	182	966205	28393	0.999922	0.701559	0.988004	0.412913	0.33625	0.701559	0.289868	5.46e-05	0.00851809	0.991482
inSilico	Assorted_Genomes_mbarc_225	S7	std_gold	0.15	Genus	129	139	1	0.928058	3326163	3333281	3077400	70	248693	7118	0.999977	0.923234	0.997692	0.18021	0.160991	0.923234	0.0746091	2.1e-05	0.00213543	0.997865
inSilico	Assorted_Genomes_mbarc_225	S7	std_gold	0.15	Species	159	171	1	0.929825	3326163	3333281	2974807	76	351280	7118	0.999974	0.892456	0.997613	0.211002	0.191783	0.892456	0.105386	2.28e-05	0.00213543	0.997865
inSilico	Assorted_Genomes_mbarc_225	S8	std_gold	0.15	Genus	129	138	1	0.934783	3328122	3333271	3047077	475	280570	5149	0.999844	0.91414	0.998313	0.206588	0.192686	0.91414	0.0841726	0.000142503	0.00154473	0.998455
inSilico	Assorted_Genomes_mbarc_225	S8	std_gold	0.15	Species	159	170	1	0.935294	3328122	3333271	2472897	562	854663	5149	0.999773	0.741883	0.997922	0.379054	0.365152	0.741883	0.256404	0.000168603	0.00154473	0.998455
inSilico	Assorted_Genomes_mbarc_225	S9	std_gold	0.15	Genus	130	139	1	0.935252	3303339	3333239	3184820	206	118313	29900	0.999935	0.955473	0.990699	0.186657	0.105925	0.955473	0.0354949	6.18e-05	0.00897025	0.99103
inSilico	Assorted_Genomes_mbarc_225	S9	std_gold	0.15	Species	161	171	1	0.94152	3303339	3333239	2992895	225	310219	29900	0.999925	0.897894	0.990108	0.244282	0.16355	0.897894	0.0930683	6.75e-05	0.00897025	0.99103
inSilico	Assorted_Genomes_Perfect_225	S0	kraken2	0.15	Genus	136	139	1	0.978417	3703703	3703703	3464733	0	238970	0	1	0.935478	1	0.180915	0.180915	0.935478	0.0645219	0	0	1
inSilico	Assorted_Genomes_Perfect_225	S0	kraken2	0.15	Species	163	171	1	0.953216	3703703	3703703	2744706	0	958997	0	1	0.741071	1	0.375323	0.375323	0.741071	0.258929	0	0	1
inSilico	Assorted_Genomes_Perfect_225	S1	kraken2	0.15	Genus	137	139	1	0.985612	3703710	3703710	3526406	0	177304	0	1	0.952128	1	0.166353	0.166353	0.952128	0.047872	0	0	1
inSilico	Assorted_Genomes_Perfect_225	S1	kraken2	0.15	Species	166	171	1	0.97076	3703710	3703710	2859523	0	844187	0	1	0.77207	1	0.346411	0.346411	0.77207	0.22793	0	0	1
inSilico	Assorted_Genomes_Perfect_225	S2	kraken2	0.15	Genus	136	139	1	0.978417	3703705	3703705	3371960	0	331745	0	1	0.910429	1	0.247224	0.247224	0.910429	0.0895711	0	0	1
inSilico	Assorted_Genomes_Perfect_225	S2	kraken2	0.15	Species	163	171	1	0.953216	3703705	3703705	2535435	0	1168270	0	1	0.684567	1	0.473085	0.473085	0.684567	0.315433	0	0	1
inSilico	Assorted_Genomes_Perfect_225	S3	kraken2	0.15	Genus	137	139	1	0.985612	3703701	3703701	3520549	0	183152	0	1	0.950549	1	0.151263	0.151263	0.950549	0.0494511	0	0	1
inSilico	Assorted_Genomes_Perfect_225	S3	kraken2	0.15	Species	167	171	1	0.976608	3703701	3703701	2551606	0	1152095	0	1	0.688934	1	0.412878	0.412878	0.688934	0.311066	0	0	1
inSilico	Assorted_Genomes_Perfect_225	S4	kraken2	0.15	Genus	136	139	1	0.978417	3703706	3703706	3529134	0	174572	0	1	0.952866	1	0.148566	0.148566	0.952866	0.0471344	0	0	1
inSilico	Assorted_Genomes_Perfect_225	S4	kraken2	0.15	Species	163	171	1	0.953216	3703706	3703706	2444776	0	1258930	0	1	0.660089	1	0.441343	0.441343	0.660089	0.339911	0	0	1
inSilico	Assorted_Genomes_Perfect_225	S5	kraken2	0.15	Genus	138	139	1	0.992806	3703702	3703702	2951599	0	752103	0	1	0.796932	1	0.597702	0.597702	0.796932	0.203068	0	0	1
inSilico	Assorted_Genomes_Perfect_225	S5	kraken2	0.15	Species	167	171	1	0.976608	3703702	3703702	1814947	0	1888755	0	1	0.490036	1	0.904598	0.904598	0.490036	0.509964	0	0	1
inSilico	Assorted_Genomes_Perfect_225	S6	kraken2	0.15	Genus	137	139	1	0.985612	3703699	3703699	3550599	0	153100	0	1	0.958663	1	0.189451	0.189451	0.958663	0.0413371	0	0	1
inSilico	Assorted_Genomes_Perfect_225	S6	kraken2	0.15	Species	163	171	1	0.953216	3703699	3703699	2302725	0	1400974	0	1	0.621737	1	0.526378	0.526378	0.621737	0.378263	0	0	1
inSilico	Assorted_Genomes_Perfect_225	S7	kraken2	0.15	Genus	135	139	1	0.971223	3703708	3703708	3496862	0	206846	0	1	0.944152	1	0.154728	0.154728	0.944152	0.0558484	0	0	1
inSilico	Assorted_Genomes_Perfect_225	S7	kraken2	0.15	Species	160	171	1	0.935673	3703708	3703708	2989702	0	714006	0	1	0.807219	1	0.291661	0.291661	0.807219	0.192781	0	0	1
inSilico	Assorted_Genomes_Perfect_225	S8	kraken2	0.15	Genus	138	139	1	0.992806	3703704	3703704	3391672	0	312032	0	1	0.915751	1	0.307134	0.307134	0.915751	0.0842486	0	0	1
inSilico	Assorted_Genomes_Perfect_225	S8	kraken2	0.15	Species	165	171	1	0.964912	3703704	3703704	1781711	0	1921993	0	1	0.481062	1	0.741824	0.741824	0.481062	0.518938	0	0	1
inSilico	Assorted_Genomes_Perfect_225	S9	kraken2	0.15	Genus	137	139	1	0.985612	3703704	3703704	2740730	0	962974	0	1	0.739997	1	1.9532	1.9532	0.739997	0.260003	0	0	1
inSilico	Assorted_Genomes_Perfect_225	S9	kraken2	0.15	Species	161	171	1	0.94152	3703704	3703704	1748539	0	1955165	0	1	0.472105	1	2.22109	2.22109	0.472105	0.527895	0	0	1
cami2	strain	S0	kraken2	0.15	Genus	28	14	0.5	1	6050351	6136535	3019180	6708	3024463	86184	0.997783	0.492001	0.972247	1.2906	1.1642	0.492001	0.492862	0.00109313	0.0140444	0.985956
cami2	strain	S0	kraken2	0.15	Species	83	20	0.168675	0.7	6050351	6136535	1042660	107029	4900662	86184	0.906906	0.16991	0.923653	1.74348	1.61708	0.16991	0.798604	0.0174413	0.0140444	0.985956
cami2	strain	S1	kraken2	0.15	Genus	26	14	0.538462	1	5158600	5211345	3683489	2183	1472928	52745	0.999408	0.706821	0.985883	0.799474	0.708383	0.706821	0.282639	0.000418894	0.0101212	0.989879
cami2	strain	S1	kraken2	0.15	Species	75	20	0.186667	0.7	5158600	5211345	1048455	54641	4055504	52745	0.950466	0.201187	0.952102	1.38564	1.29455	0.201187	0.778207	0.010485	0.0101212	0.989879
cami2	strain	S10	kraken2	0.15	Genus	26	14	0.538462	1	6176698	6318066	4460373	9541	1706784	141368	0.997866	0.705971	0.969279	0.89597	0.694594	0.705971	0.270143	0.00151011	0.0223752	0.977625
cami2	strain	S10	kraken2	0.15	Species	82	20	0.170732	0.7	6176698	6318066	1342060	106523	4728115	141368	0.926464	0.212416	0.904702	1.51232	1.31095	0.212416	0.748348	0.0168601	0.0223752	0.977625
cami2	strain	S11	kraken2	0.15	Genus	23	14	0.565217	0.928571	6101407	6122962	3141869	2795	2956743	21555	0.999111	0.513129	0.993186	1.17492	1.14323	0.513129	0.482894	0.000456478	0.00352036	0.99648
cami2	strain	S11	kraken2	0.15	Species	69	20	0.202899	0.7	6101407	6122962	898302	27923	5175182	21555	0.969853	0.14671	0.976567	1.57417	1.54248	0.14671	0.845209	0.00456037	0.00352036	0.99648
cami2	strain	S12	kraken2	0.15	Genus	27	14	0.518519	1	6368206	6423669	3502024	11297	2854885	55463	0.996785	0.545175	0.98441	1.13761	1.0599	0.545175	0.444432	0.00175865	0.00863416	0.991366
cami2	strain	S12	kraken2	0.15	Species	75	20	0.173333	0.65	6368206	6423669	1537720	69752	4760734	55463	0.956608	0.239383	0.965187	1.5162	1.43849	0.239383	0.741124	0.0108586	0.00863416	0.991366
cami2	strain	S13	kraken2	0.15	Genus	23	14	0.608696	1	6147607	6184328	3185937	3064	2958606	36721	0.999039	0.515163	0.988605	1.1608	1.10736	0.515163	0.478404	0.000495446	0.00593775	0.994062
cami2	strain	S13	kraken2	0.15	Species	51	20	0.27451	0.7	6147607	6184328	1401210	18269	4728128	36721	0.98713	0.226574	0.974463	1.46906	1.41562	0.226574	0.764534	0.00295408	0.00593775	0.994062
cami2	strain	S14	kraken2	0.15	Genus	30	14	0.466667	1	6239466	6310991	4070273	5426	2163767	71525	0.998669	0.64495	0.982731	0.932933	0.830932	0.64495	0.342857	0.00085977	0.0113334	0.988667
cami2	strain	S14	kraken2	0.15	Species	88	20	0.181818	0.8	6239466	6310991	1398882	43420	4797164	71525	0.969895	0.221658	0.951357	1.40439	1.30239	0.221658	0.760128	0.00688006	0.0113334	0.988667
cami2	strain	S15	kraken2	0.15	Genus	24	14	0.583333	1	5916094	5974016	4037396	3534	1875164	57922	0.999125	0.675826	0.985857	0.845053	0.757792	0.675826	0.313887	0.000591562	0.00969566	0.990304
cami2	strain	S15	kraken2	0.15	Species	71	20	0.225352	0.8	5916094	5974016	1456113	35296	4424685	57922	0.976334	0.243741	0.961743	1.31967	1.23241	0.243741	0.740655	0.00590825	0.00969566	0.990304
cami2	strain	S16	kraken2	0.15	Genus	21	14	0.666667	1	6379368	6407956	4583931	2497	1792940	28588	0.999456	0.71535	0.993802	0.743565	0.703413	0.71535	0.279799	0.000389672	0.00446133	0.995539
cami2	strain	S16	kraken2	0.15	Species	60	20	0.25	0.75	6379368	6407956	1425750	26963	4926655	28588	0.98144	0.222497	0.980343	1.26696	1.22681	0.222497	0.768834	0.00420774	0.00446133	0.995539
cami2	strain	S17	kraken2	0.15	Genus	25	14	0.56	1	5748695	5808925	3664687	5111	2078897	60230	0.998607	0.630872	0.983831	0.970181	0.876864	0.630872	0.35788	0.000879853	0.0103685	0.989631
cami2	strain	S17	kraken2	0.15	Species	58	20	0.241379	0.7	5748695	5808925	1157915	26559	4564221	60230	0.977577	0.199334	0.950556	1.43126	1.33794	0.199334	0.785726	0.0045721	0.0103685	0.989631
cami2	strain	S18	kraken2	0.15	Genus	22	14	0.590909	0.928571	5961659	5991774	2663304	2694	3295661	30115	0.998989	0.444493	0.988819	1.29522	1.24999	0.444493	0.550031	0.000449616	0.00502606	0.994974
cami2	strain	S18	kraken2	0.15	Species	58	20	0.224138	0.65	5961659	5991774	1141969	33475	4786215	30115	0.971521	0.190589	0.974306	1.59022	1.54499	0.190589	0.798798	0.00558683	0.00502606	0.994974
cami2	strain	S19	kraken2	0.15	Genus	23	14	0.608696	1	6011459	6040485	4507946	2672	1500841	29026	0.999408	0.746289	0.993602	0.711473	0.668225	0.746289	0.248464	0.000442349	0.00480524	0.995195
cami2	strain	S19	kraken2	0.15	Species	50	20	0.28	0.7	6011459	6040485	1111047	15046	4885366	29026	0.986639	0.183933	0.97454	1.29022	1.24697	0.183933	0.80877	0.00249086	0.00480524	0.995195
cami2	strain	S2	kraken2	0.15	Genus	24	14	0.583333	1	6072772	6098835	3941865	2560	2128347	26063	0.999351	0.646331	0.993432	0.89533	0.856869	0.646331	0.348976	0.000419752	0.00427344	0.995727
cami2	strain	S2	kraken2	0.15	Species	56	20	0.232143	0.65	6072772	6098835	1453631	16823	4602318	26063	0.988559	0.238346	0.982386	1.32202	1.28356	0.238346	0.754622	0.0027584	0.00427344	0.995727
cami2	strain	S20	kraken2	0.15	Genus	23	14	0.608696	1	6219432	6281262	4192478	4792	2022162	61830	0.998858	0.667458	0.985466	0.869601	0.781009	0.667458	0.321936	0.000762904	0.00984356	0.990156
cami2	strain	S20	kraken2	0.15	Species	69	20	0.202899	0.7	6219432	6281262	1883876	33289	4302267	61830	0.982636	0.29992	0.968222	1.27343	1.18484	0.29992	0.684937	0.00529973	0.00984356	0.990156
cami2	strain	S21	kraken2	0.15	Genus	20	14	0.7	1	6539306	6554225	2443849	1352	4094105	14919	0.999447	0.372866	0.993932	1.41341	1.39292	0.372866	0.624651	0.000206279	0.00227624	0.997724
cami2	strain	S21	kraken2	0.15	Species	44	20	0.295455	0.65	6539306	6554225	1066084	13581	5459641	14919	0.987421	0.162656	0.986199	1.63854	1.61806	0.162656	0.832996	0.0020721	0.00227624	0.997724
cami2	strain	S22	kraken2	0.15	Genus	25	14	0.56	1	6006459	6055845	2966418	4568	3035473	49386	0.998462	0.489844	0.983624	1.2333	1.1599	0.489844	0.501247	0.000754313	0.0081551	0.991845
cami2	strain	S22	kraken2	0.15	Species	57	20	0.245614	0.7	6006459	6055845	1253920	23609	4728930	49386	0.98152	0.207059	0.962107	1.54124	1.46784	0.207059	0.780887	0.00389855	0.0081551	0.991845
cami2	strain	S23	kraken2	0.15	Genus	21	14	0.666667	1	6027853	6065477	4760594	1898	1265361	37624	0.999601	0.784867	0.992159	0.639169	0.583342	0.784867	0.208617	0.000312919	0.00620297	0.993797
cami2	strain	S23	kraken2	0.15	Species	59	20	0.237288	0.7	6027853	6065477	1109383	40831	4877639	37624	0.964501	0.182901	0.967198	1.29249	1.23666	0.182901	0.804164	0.0067317	0.00620297	0.993797
cami2	strain	S24	kraken2	0.15	Genus	22	14	0.636364	1	6342954	6360376	3743402	1599	2597953	17422	0.999573	0.58855	0.995368	0.997092	0.97244	0.58855	0.408459	0.0002514	0.00273915	0.997261
cami2	strain	S24	kraken2	0.15	Species	50	20	0.26	0.65	6342954	6360376	1013733	38687	5290534	17422	0.96324	0.159383	0.983104	1.47291	1.44826	0.159383	0.831796	0.0060825	0.00273915	0.997261
cami2	strain	S25	kraken2	0.15	Genus	24	14	0.583333	1	5226623	5272111	4020194	5397	1201032	45488	0.998659	0.76254	0.988812	0.676105	0.598452	0.76254	0.227809	0.00102369	0.00862804	0.991372
cami2	strain	S25	kraken2	0.15	Species	69	20	0.202899	0.7	5226623	5272111	1374628	324854	3527141	45488	0.808851	0.260736	0.967969	1.66266	1.58501	0.260736	0.669019	0.0616174	0.00862804	0.991372
cami2	strain	S26	kraken2	0.15	Genus	25	14	0.56	1	5820789	5945193	3896532	4600	1919657	124404	0.998821	0.655409	0.969061	0.981307	0.792981	0.655409	0.322892	0.000773734	0.0209251	0.979075
cami2	strain	S26	kraken2	0.15	Species	69	20	0.202899	0.7	5820789	5945193	1345414	41879	4433496	124404	0.969812	0.226303	0.915361	1.46058	1.27225	0.226303	0.745728	0.00704418	0.0209251	0.979075
cami2	strain	S27	kraken2	0.15	Genus	21	14	0.666667	1	6043322	6081376	4074444	7491	1961387	38054	0.998165	0.669987	0.990747	0.8506	0.794283	0.669987	0.322524	0.00123179	0.00625747	0.993743
cami2	strain	S27	kraken2	0.15	Species	55	20	0.236364	0.65	6043322	6081376	1388005	158987	4496330	38054	0.897228	0.228239	0.973315	1.49164	1.43532	0.228239	0.739361	0.0261433	0.00625747	0.993743
cami2	strain	S28	kraken2	0.15	Genus	20	14	0.7	1	6386212	6410148	4933905	1444	1450863	23936	0.999707	0.769702	0.995172	0.641548	0.607941	0.769702	0.226338	0.000225268	0.00373408	0.996266
cami2	strain	S28	kraken2	0.15	Species	53	20	0.245283	0.65	6386212	6410148	703409	14764	5668039	23936	0.979442	0.109734	0.967091	1.31814	1.28453	0.109734	0.884229	0.00230322	0.00373408	0.996266
cami2	strain	S29	kraken2	0.15	Genus	22	14	0.636364	1	6189403	6230031	3059420	2204	3127779	40628	0.99928	0.491076	0.986894	1.24627	1.18758	0.491076	0.502049	0.00035377	0.00652132	0.993479
cami2	strain	S29	kraken2	0.15	Species	47	20	0.276596	0.65	6189403	6230031	1312988	17419	4858996	40628	0.986907	0.210751	0.969986	1.54614	1.48744	0.210751	0.779931	0.00279597	0.00652132	0.993479
cami2	strain	S3	kraken2	0.15	Genus	21	14	0.666667	1	6375922	6476522	3570146	8295	2797481	100600	0.997682	0.551244	0.972594	1.15722	1.01743	0.551244	0.431942	0.00128078	0.015533	0.984467
cami2	strain	S3	kraken2	0.15	Species	67	20	0.208955	0.7	6375922	6476522	1289990	212043	4873889	100600	0.858829	0.199179	0.927657	1.76096	1.62117	0.199179	0.752547	0.0327403	0.015533	0.984467
cami2	strain	S30	kraken2	0.15	Genus	23	14	0.608696	1	6288019	6321446	3775393	3061	2509565	33427	0.99919	0.597236	0.991224	1.00385	0.956258	0.597236	0.396992	0.000484225	0.00528787	0.994712
cami2	strain	S30	kraken2	0.15	Species	73	20	0.191781	0.7	6288019	6321446	1041648	21094	5225277	33427	0.980151	0.16478	0.968907	1.45913	1.41153	0.16478	0.826595	0.00333689	0.00528787	0.994712
cami2	strain	S31	kraken2	0.15	Genus	22	14	0.636364	1	6385404	6421365	4379894	3951	2001559	35961	0.999099	0.682081	0.991856	0.812097	0.761695	0.682081	0.311703	0.00061529	0.00560021	0.9944
cami2	strain	S31	kraken2	0.15	Species	52	20	0.269231	0.7	6385404	6421365	1772949	49645	4562810	35961	0.972761	0.276102	0.98012	1.275	1.2246	0.276102	0.710567	0.00773122	0.00560021	0.9944
cami2	strain	S32	kraken2	0.15	Genus	22	14	0.636364	1	6374959	6394607	3996813	3673	2374473	19648	0.999082	0.625029	0.995108	0.939631	0.911977	0.625029	0.371324	0.00057439	0.00307259	0.996927
cami2	strain	S32	kraken2	0.15	Species	53	20	0.245283	0.65	6374959	6394607	1328697	12216	5034046	19648	0.99089	0.207784	0.985428	1.36756	1.33991	0.207784	0.787233	0.00191036	0.00307259	0.996927
cami2	strain	S33	kraken2	0.15	Genus	29	14	0.482759	1	6448871	6540562	4232862	6887	2209122	91691	0.998376	0.647171	0.978798	0.954998	0.828828	0.647171	0.337757	0.00105297	0.0140188	0.985981
cami2	strain	S33	kraken2	0.15	Species	87	20	0.16092	0.7	6448871	6540562	1512028	40333	4896510	91691	0.974018	0.231177	0.942826	1.4119	1.28573	0.231177	0.748638	0.0061666	0.0140188	0.985981
cami2	strain	S34	kraken2	0.15	Genus	21	14	0.666667	1	5779744	5805424	4296723	3789	1479232	25680	0.999119	0.740122	0.994059	0.689233	0.649422	0.740122	0.254802	0.000652666	0.00442345	0.995577
cami2	strain	S34	kraken2	0.15	Species	45	20	0.266667	0.6	5779744	5805424	2146167	15011	3618566	25680	0.993054	0.369683	0.988176	1.07514	1.03533	0.369683	0.623308	0.00258569	0.00442345	0.995577
cami2	strain	S35	kraken2	0.15	Genus	23	14	0.608696	1	6108394	6175673	4203065	3747	1901582	67279	0.999109	0.680584	0.984245	0.850364	0.752316	0.680584	0.307915	0.000606735	0.0108942	0.989106
cami2	strain	S35	kraken2	0.15	Species	71	20	0.225352	0.8	6108394	6175673	1922496	26466	4159432	67279	0.98642	0.311301	0.966188	1.24908	1.15103	0.311301	0.673519	0.00428552	0.0108942	0.989106
cami2	strain	S36	kraken2	0.15	Genus	22	14	0.636364	1	6199619	6305631	3383657	5505	2810457	106012	0.998376	0.536609	0.969621	1.18272	1.03141	0.536609	0.445706	0.000873029	0.0168123	0.983188
cami2	strain	S36	kraken2	0.15	Species	66	20	0.242424	0.8	6199619	6305631	1448103	37200	4714316	106012	0.974955	0.229652	0.931786	1.52989	1.37858	0.229652	0.747636	0.00589949	0.0168123	0.983188
cami2	strain	S37	kraken2	0.15	Genus	23	14	0.608696	1	6202823	6223227	4394621	1719	1806483	20404	0.999609	0.706164	0.995379	0.760385	0.730877	0.706164	0.290281	0.000276223	0.00327868	0.996721
cami2	strain	S37	kraken2	0.15	Species	59	20	0.254237	0.75	6202823	6223227	1253747	28582	4920494	20404	0.977711	0.201463	0.983986	1.29962	1.27011	0.201463	0.790666	0.00459279	0.00327868	0.996721
cami2	strain	S38	kraken2	0.15	Genus	22	14	0.636364	1	5939984	5981152	4160189	2845	1776950	41168	0.999317	0.69555	0.990201	0.807087	0.74514	0.69555	0.297092	0.000475661	0.00688295	0.993117
cami2	strain	S38	kraken2	0.15	Species	66	20	0.212121	0.7	5939984	5981152	1840852	29128	4070004	41168	0.984423	0.307775	0.978126	1.23002	1.16807	0.307775	0.680472	0.00486996	0.00688295	0.993117
cami2	strain	S39	kraken2	0.15	Genus	25	14	0.56	1	6391280	6419074	3422780	3195	2965305	27794	0.999067	0.53322	0.991945	1.12399	1.08502	0.53322	0.461952	0.000497735	0.00432991	0.99567
cami2	strain	S39	kraken2	0.15	Species	73	20	0.205479	0.75	6391280	6419074	1550993	19715	4820572	27794	0.987448	0.241623	0.982395	1.43618	1.39721	0.241623	0.750976	0.00307132	0.00432991	0.99567
cami2	strain	S4	kraken2	0.15	Genus	22	14	0.590909	0.928571	5912260	5994875	4132642	3656	1775962	82615	0.999116	0.689362	0.980401	0.853251	0.729223	0.689362	0.296247	0.000609854	0.0137809	0.986219
cami2	strain	S4	kraken2	0.15	Species	77	20	0.181818	0.7	5912260	5994875	1482266	37604	4392390	82615	0.975258	0.247256	0.947207	1.34066	1.21663	0.247256	0.732691	0.00627269	0.0137809	0.986219
cami2	strain	S40	kraken2	0.15	Genus	21	14	0.666667	1	6207327	6233741	3916976	6573	2283778	26414	0.998325	0.628351	0.993302	0.926786	0.88865	0.628351	0.366358	0.00105442	0.00423726	0.995763
cami2	strain	S40	kraken2	0.15	Species	59	20	0.237288	0.7	6207327	6233741	1242804	202948	4761575	26414	0.859625	0.199367	0.979189	1.60778	1.56965	0.199367	0.763839	0.0325564	0.00423726	0.995763
cami2	strain	S41	kraken2	0.15	Genus	23	14	0.608696	1	6078101	6096905	3551596	1791	2524714	18804	0.999496	0.582524	0.994733	1.0173	0.989541	0.582524	0.414098	0.000293756	0.00308419	0.996916
cami2	strain	S41	kraken2	0.15	Species	57	20	0.245614	0.7	6078101	6096905	1139502	12796	4925803	18804	0.988895	0.186898	0.983766	1.42737	1.39961	0.186898	0.807919	0.00209877	0.00308419	0.996916
cami2	strain	S42	kraken2	0.15	Genus	22	14	0.636364	1	6161029	6176789	4450409	1439	1709181	15760	0.999677	0.720505	0.996471	0.74736	0.724396	0.720505	0.27671	0.000232969	0.00255149	0.997449
cami2	strain	S42	kraken2	0.15	Species	55	20	0.254545	0.7	6161029	6176789	1029238	21448	5110343	15760	0.979587	0.16663	0.984919	1.32715	1.30419	0.16663	0.827346	0.00347235	0.00255149	0.997449
cami2	strain	S43	kraken2	0.15	Genus	21	14	0.666667	1	6194218	6434250	3683518	5652	2505048	240032	0.998468	0.572486	0.938823	1.25444	0.918692	0.572486	0.38933	0.000878424	0.0373054	0.962695
cami2	strain	S43	kraken2	0.15	Species	60	20	0.216667	0.65	6194218	6434250	1335816	514697	4343705	240032	0.721863	0.20761	0.847681	2.25224	1.91649	0.20761	0.675091	0.0799933	0.0373054	0.962695
cami2	strain	S44	kraken2	0.15	Genus	24	14	0.583333	1	5741463	5860203	3846774	13147	1881542	118740	0.996594	0.656423	0.970057	0.974728	0.792369	0.656423	0.321071	0.00224344	0.0202621	0.979738
cami2	strain	S44	kraken2	0.15	Species	85	20	0.188235	0.8	5741463	5860203	1186927	78465	4476071	118740	0.937992	0.20254	0.909058	1.51778	1.33542	0.20254	0.763808	0.0133895	0.0202621	0.979738
cami2	strain	S45	kraken2	0.15	Genus	23	14	0.608696	1	6265917	6390145	1819498	2673	4443746	124228	0.998533	0.284735	0.936088	1.73893	1.56396	0.284735	0.695406	0.0004183	0.0194406	0.980559
cami2	strain	S45	kraken2	0.15	Species	70	20	0.214286	0.75	6265917	6390145	837800	42954	5385163	124228	0.95123	0.131108	0.870869	1.94298	1.76802	0.131108	0.842729	0.00672191	0.0194406	0.980559
cami2	strain	S46	kraken2	0.15	Genus	22	14	0.636364	1	6419610	6445115	4891341	2599	1525670	25505	0.999469	0.758922	0.994813	0.650413	0.614797	0.758922	0.236717	0.000403251	0.00395726	0.996043
cami2	strain	S46	kraken2	0.15	Species	52	20	0.25	0.65	6419610	6445115	616163	9096	5794351	25505	0.985452	0.0956016	0.960252	1.3218	1.28618	0.0956016	0.89903	0.0014113	0.00395726	0.996043
cami2	strain	S47	kraken2	0.15	Genus	23	14	0.608696	1	6163174	6249497	3453539	6347	2703288	86323	0.998166	0.552611	0.975614	1.14376	1.01944	0.552611	0.432561	0.0010156	0.0138128	0.986187
cami2	strain	S47	kraken2	0.15	Species	57	20	0.245614	0.7	6163174	6249497	1410397	42309	4710468	86323	0.970876	0.225682	0.942325	1.51672	1.39241	0.225682	0.753736	0.00676998	0.0138128	0.986187
cami2	strain	S48	kraken2	0.15	Genus	23	14	0.608696	1	6327981	6395589	4655133	6741	1666107	67608	0.998554	0.727866	0.985685	0.755894	0.660755	0.727866	0.260509	0.00105401	0.010571	0.989429
cami2	strain	S48	kraken2	0.15	Species	70	20	0.214286	0.75	6327981	6395589	1880352	61909	4385720	67608	0.968125	0.294008	0.965293	1.25876	1.16362	0.294008	0.685741	0.00967995	0.010571	0.989429
cami2	strain	S49	kraken2	0.15	Genus	20	14	0.65	0.928571	4917044	4958088	3077109	2756	1837179	41044	0.999105	0.620624	0.986837	0.959357	0.884853	0.620624	0.370542	0.000555859	0.00827819	0.991722
cami2	strain	S49	kraken2	0.15	Species	59	20	0.254237	0.75	4917044	4958088	1374291	27805	3514948	41044	0.980169	0.277182	0.971001	1.34322	1.26871	0.277182	0.708932	0.00560801	0.00827819	0.991722
cami2	strain	S5	kraken2	0.15	Genus	24	14	0.583333	1	6135159	6173274	3335893	2873	2796393	38115	0.99914	0.540377	0.988703	1.11944	1.06387	0.540377	0.452984	0.000465393	0.0061742	0.993826
cami2	strain	S5	kraken2	0.15	Species	65	20	0.2	0.65	6135159	6173274	1397178	31988	4705993	38115	0.977618	0.226327	0.973444	1.47122	1.41565	0.226327	0.762317	0.00518169	0.0061742	0.993826
cami2	strain	S50	kraken2	0.15	Genus	20	14	0.65	0.928571	6414397	6442491	3536489	2046	2875862	28094	0.999422	0.548932	0.992119	1.08724	1.04799	0.548932	0.44639	0.000317579	0.00436074	0.995639
cami2	strain	S50	kraken2	0.15	Species	55	20	0.254545	0.7	6414397	6442491	1279281	58247	5076869	28094	0.956452	0.198569	0.978511	1.50739	1.46814	0.198569	0.788029	0.00904107	0.00436074	0.995639
cami2	strain	S51	kraken2	0.15	Genus	25	14	0.56	1	6096595	6126856	4171162	2837	1922596	30261	0.99932	0.6808	0.992797	0.822604	0.778152	0.6808	0.313798	0.000463043	0.00493907	0.995061
cami2	strain	S51	kraken2	0.15	Species	63	20	0.222222	0.7	6096595	6126856	1534066	71599	4490930	30261	0.955409	0.250384	0.980656	1.3428	1.29835	0.250384	0.732991	0.0116861	0.00493907	0.995061
cami2	strain	S52	kraken2	0.15	Genus	27	14	0.518519	1	6131390	6186077	3744806	4890	2381694	54687	0.998696	0.60536	0.985607	1.01145	0.93189	0.60536	0.385009	0.000790485	0.00884034	0.99116
cami2	strain	S52	kraken2	0.15	Species	79	20	0.202532	0.8	6131390	6186077	1437242	63409	4630739	54687	0.957746	0.232335	0.963345	1.46016	1.38059	0.232335	0.748574	0.0102503	0.00884034	0.99116
cami2	strain	S53	kraken2	0.15	Genus	21	14	0.619048	0.928571	6183833	6303469	4415170	2737	1765926	119636	0.99938	0.700435	0.973618	0.866359	0.695545	0.700435	0.280151	0.000434205	0.0189794	0.981021
cami2	strain	S53	kraken2	0.15	Species	54	20	0.240741	0.65	6183833	6303469	1759642	54517	4369674	119636	0.969949	0.279155	0.936339	1.35336	1.18254	0.279155	0.693217	0.00864873	0.0189794	0.981021
cami2	strain	S54	kraken2	0.15	Genus	22	14	0.636364	1	6105191	6143317	4345415	2134	1757642	38126	0.999509	0.70734	0.991302	0.755985	0.70013	0.70734	0.286106	0.000347369	0.00620609	0.993794
cami2	strain	S54	kraken2	0.15	Species	69	20	0.202899	0.7	6105191	6143317	1492894	58819	4553478	38126	0.962094	0.243011	0.975098	1.29413	1.23828	0.243011	0.741208	0.00957447	0.00620609	0.993794
cami2	strain	S55	kraken2	0.15	Genus	21	14	0.619048	0.928571	6201075	6254145	4597174	3935	1599966	53070	0.999145	0.73506	0.988588	0.71353	0.63716	0.73506	0.255825	0.000629183	0.00848557	0.991514
cami2	strain	S55	kraken2	0.15	Species	62	20	0.225806	0.7	6201075	6254145	1647880	46157	4507038	53070	0.972753	0.263486	0.9688	1.23911	1.16274	0.263486	0.720648	0.00738023	0.00848557	0.991514
cami2	strain	S56	kraken2	0.15	Genus	21	14	0.666667	1	6396763	6422683	3734083	1732	2660948	25920	0.999536	0.58139	0.993106	1.01615	0.979832	0.58139	0.414305	0.000269669	0.0040357	0.995964
cami2	strain	S56	kraken2	0.15	Species	62	20	0.225806	0.7	6396763	6422683	1429397	24711	4942655	25920	0.983006	0.222554	0.982189	1.40361	1.36729	0.222554	0.769562	0.00384746	0.0040357	0.995964
cami2	strain	S57	kraken2	0.15	Genus	23	14	0.608696	1	6033340	6057026	4819509	1771	1212060	23686	0.999633	0.795689	0.995109	0.543621	0.508427	0.795689	0.200108	0.000292388	0.0039105	0.99609
cami2	strain	S57	kraken2	0.15	Species	54	20	0.259259	0.7	6033340	6057026	2489470	8536	3535334	23686	0.996583	0.411005	0.990575	0.93724	0.902045	0.411005	0.583675	0.00140927	0.0039105	0.99609
cami2	strain	S58	kraken2	0.15	Genus	21	14	0.666667	1	5869218	5924943	4314652	2611	1551955	55725	0.999395	0.728218	0.987249	0.731398	0.646751	0.728218	0.261936	0.000440679	0.00940515	0.990595
cami2	strain	S58	kraken2	0.15	Species	48	20	0.3125	0.75	5869218	5924943	1811595	25907	4031716	55725	0.985901	0.305757	0.970158	1.18531	1.10067	0.305757	0.680465	0.00437253	0.00940515	0.990595
cami2	strain	S59	kraken2	0.15	Genus	22	14	0.636364	1	6268682	6332758	3339440	4663	2924579	64076	0.998606	0.527328	0.981174	1.16275	1.07169	0.527328	0.461818	0.00073633	0.0101182	0.989882
cami2	strain	S59	kraken2	0.15	Species	58	20	0.224138	0.65	6268682	6332758	1332799	80025	4855858	64076	0.943358	0.210461	0.954129	1.57482	1.48376	0.210461	0.766784	0.0126367	0.0101182	0.989882
cami2	strain	S6	kraken2	0.15	Genus	26	14	0.538462	1	5936916	6050035	4705256	7234	1224426	113119	0.998465	0.777724	0.976523	0.717538	0.549263	0.777724	0.202383	0.0011957	0.0186972	0.981303
cami2	strain	S6	kraken2	0.15	Species	68	20	0.205882	0.7	5936916	6050035	1593359	66814	4276743	113119	0.959755	0.263364	0.933712	1.31068	1.14241	0.263364	0.706896	0.0110436	0.0186972	0.981303
cami2	strain	S60	kraken2	0.15	Genus	21	14	0.666667	1	6129059	6154954	2963865	8824	3156370	25895	0.997032	0.481541	0.991339	1.22041	1.18254	0.481541	0.512818	0.00143364	0.00420718	0.995793
cami2	strain	S60	kraken2	0.15	Species	59	20	0.237288	0.7	6129059	6154954	1155387	69595	4904077	25895	0.943187	0.187717	0.978079	1.59322	1.55536	0.187717	0.796769	0.0113072	0.00420718	0.995793
cami2	strain	S61	kraken2	0.15	Genus	24	14	0.583333	1	4523803	4543514	2612542	6660	1904601	19711	0.997457	0.575005	0.992512	1.05569	1.01664	0.575005	0.419191	0.00146583	0.00433827	0.995662
cami2	strain	S61	kraken2	0.15	Species	55	20	0.254545	0.7	4523803	4543514	779427	17148	3727228	19711	0.978473	0.171547	0.975335	1.47761	1.43857	0.171547	0.82034	0.00377417	0.00433827	0.995662
cami2	strain	S62	kraken2	0.15	Genus	22	14	0.636364	1	5646983	5681494	3684897	3349	1958737	34511	0.999092	0.648579	0.990721	0.885346	0.830677	0.648579	0.344757	0.000589458	0.00607428	0.993926
cami2	strain	S62	kraken2	0.15	Species	64	20	0.25	0.8	5646983	5681494	1413676	21107	4212200	34511	0.985289	0.248821	0.97617	1.31011	1.25544	0.248821	0.74139	0.00371504	0.00607428	0.993926
cami2	strain	S63	kraken2	0.15	Genus	22	14	0.636364	1	6280344	6302508	4410735	20623	1848986	22164	0.995346	0.699838	0.995	0.755967	0.724316	0.699838	0.293373	0.00327219	0.0035167	0.996483
cami2	strain	S63	kraken2	0.15	Species	56	20	0.267857	0.75	6280344	6302508	813320	2024251	3442773	22164	0.286625	0.129047	0.973472	3.87003	3.83838	0.129047	0.546254	0.321182	0.0035167	0.996483
cami2	strain	S64	kraken2	0.15	Genus	21	14	0.666667	1	6217045	6241295	3490504	1385	2725156	24250	0.999603	0.55926	0.993101	1.06667	1.03171	0.55926	0.436633	0.000221909	0.00388541	0.996115
cami2	strain	S64	kraken2	0.15	Species	58	20	0.241379	0.7	6217045	6241295	1521131	16061	4679853	24250	0.989552	0.24372	0.984308	1.40103	1.36606	0.24372	0.749821	0.00257334	0.00388541	0.996115
cami2	strain	S65	kraken2	0.15	Genus	27	14	0.518519	1	4940079	5032383	3789805	6236	1144038	92304	0.998357	0.753084	0.976223	0.75713	0.592052	0.753084	0.227335	0.00123917	0.018342	0.981658
cami2	strain	S65	kraken2	0.15	Species	75	20	0.213333	0.8	4940079	5032383	1533700	33903	3372476	92304	0.978373	0.304766	0.943233	1.24943	1.08435	0.304766	0.670155	0.00673697	0.018342	0.981658
cami2	strain	S66	kraken2	0.15	Genus	21	14	0.666667	1	6182160	6331006	3751179	3595	2427386	148846	0.999043	0.592509	0.961835	1.10483	0.893237	0.592509	0.383412	0.00056784	0.0235106	0.976489
cami2	strain	S66	kraken2	0.15	Species	53	20	0.283019	0.75	6182160	6331006	1623875	73297	4484988	148846	0.956812	0.256496	0.916035	1.52892	1.31733	0.256496	0.708416	0.0115775	0.0235106	0.976489
cami2	strain	S67	kraken2	0.15	Genus	22	14	0.636364	1	6331196	6353493	4349403	3040	1978753	22297	0.999302	0.684569	0.9949	0.799814	0.768229	0.684569	0.311443	0.000478477	0.00350941	0.996491
cami2	strain	S67	kraken2	0.15	Species	55	20	0.254545	0.7	6331196	6353493	1451131	11973	4868092	22297	0.991817	0.228399	0.984867	1.26723	1.23565	0.228399	0.766207	0.00188448	0.00350941	0.996491
cami2	strain	S68	kraken2	0.15	Genus	23	14	0.608696	1	6345531	6418002	4039591	3126	2302814	72471	0.999227	0.629416	0.982376	0.970104	0.868478	0.629416	0.358805	0.000487067	0.0112918	0.988708
cami2	strain	S68	kraken2	0.15	Species	67	20	0.208955	0.7	6345531	6418002	1581127	38889	4725515	72471	0.975995	0.246358	0.956174	1.39774	1.29611	0.246358	0.736291	0.00605936	0.0112918	0.988708
cami2	strain	S69	kraken2	0.15	Genus	25	14	0.56	1	5813019	5854127	2742147	10174	3060698	41108	0.996303	0.468413	0.98523	1.28849	1.22529	0.468413	0.522827	0.00173792	0.00702205	0.992978
cami2	strain	S69	kraken2	0.15	Species	70	20	0.2	0.7	5813019	5854127	876958	62204	4873857	41108	0.933766	0.149802	0.955223	1.6782	1.615	0.149802	0.832551	0.0106257	0.00702205	0.992978
cami2	strain	S7	kraken2	0.15	Genus	22	14	0.636364	1	5608598	5630478	3137816	3074	2467708	21880	0.999021	0.557291	0.993075	1.07304	1.03807	0.557291	0.438277	0.000545957	0.00388599	0.996114
cami2	strain	S7	kraken2	0.15	Species	60	20	0.233333	0.7	5608598	5630478	1303784	36631	4268183	21880	0.972672	0.231558	0.983495	1.44646	1.41148	0.231558	0.75805	0.00650584	0.00388599	0.996114
cami2	strain	S70	kraken2	0.15	Genus	20	14	0.7	1	6131846	6153272	3160117	1026	2970703	21426	0.999675	0.513567	0.993266	1.16117	1.12983	0.513567	0.482784	0.000166741	0.00348205	0.996518
cami2	strain	S70	kraken2	0.15	Species	52	20	0.230769	0.6	6131846	6153272	1328138	39927	4763781	21426	0.970815	0.215843	0.984124	1.50947	1.47813	0.215843	0.774187	0.00648874	0.00348205	0.996518
cami2	strain	S71	kraken2	0.15	Genus	21	14	0.666667	1	6238252	6265402	4537150	3575	1697527	27150	0.999213	0.724159	0.994052	0.696934	0.657934	0.724159	0.270937	0.000570594	0.00433332	0.995667
cami2	strain	S71	kraken2	0.15	Species	51	20	0.27451	0.7	6238252	6265402	1895767	26895	4315590	27150	0.986012	0.302577	0.985881	1.14829	1.10929	0.302577	0.688797	0.00429262	0.00433332	0.995667
cami2	strain	S72	kraken2	0.15	Genus	23	14	0.608696	1	5411269	5438380	4055003	5418	1350848	27111	0.998666	0.745627	0.993359	0.667959	0.623093	0.745627	0.248392	0.000996253	0.00498512	0.995015
cami2	strain	S72	kraken2	0.15	Species	61	20	0.229508	0.7	5411269	5438380	1566751	25374	3819144	27111	0.984063	0.288091	0.98299	1.15485	1.10998	0.288091	0.702258	0.00466573	0.00498512	0.995015
cami2	strain	S73	kraken2	0.15	Genus	22	14	0.636364	1	6357232	6453243	4748763	3653	1604816	96011	0.999231	0.735872	0.980183	0.776315	0.642413	0.735872	0.248684	0.000566072	0.0148779	0.985122
cami2	strain	S73	kraken2	0.15	Species	63	20	0.238095	0.75	6357232	6453243	1507217	133295	4716720	96011	0.918748	0.23356	0.940114	1.43934	1.30544	0.23356	0.730907	0.0206555	0.0148779	0.985122
cami2	strain	S74	kraken2	0.15	Genus	22	14	0.636364	1	6324449	6350082	3065030	4378	3255041	25633	0.998574	0.482676	0.991706	1.22414	1.18781	0.482676	0.512598	0.00068944	0.00403664	0.995963
cami2	strain	S74	kraken2	0.15	Species	51	20	0.254902	0.65	6324449	6350082	1244365	17998	5062086	25633	0.985743	0.19596	0.979817	1.52802	1.49169	0.19596	0.797169	0.00283429	0.00403664	0.995963
cami2	strain	S75	kraken2	0.15	Genus	20	14	0.65	0.928571	6228948	6256687	3391407	2937	2834604	27739	0.999135	0.542045	0.991887	1.10735	1.06745	0.542045	0.453052	0.000469418	0.0044335	0.995567
cami2	strain	S75	kraken2	0.15	Species	57	20	0.245614	0.7	6228948	6256687	1382985	32329	4813634	27739	0.977158	0.221041	0.980337	1.46593	1.42603	0.221041	0.769358	0.00516711	0.0044335	0.995567
cami2	strain	S76	kraken2	0.15	Genus	21	14	0.666667	1	6353386	6419581	4697429	1485	1654472	66195	0.999684	0.731735	0.986104	0.774906	0.682104	0.731735	0.257723	0.000231324	0.0103114	0.989689
cami2	strain	S76	kraken2	0.15	Species	66	20	0.227273	0.75	6353386	6419581	1116190	32427	5204769	66195	0.971769	0.173873	0.944016	1.37133	1.27852	0.173873	0.810765	0.00505126	0.0103114	0.989689
cami2	strain	S77	kraken2	0.15	Genus	24	14	0.583333	1	6268922	6314732	4493467	2918	1772537	45810	0.999351	0.711585	0.989908	0.776488	0.711198	0.711585	0.280699	0.000462094	0.00725446	0.992746
cami2	strain	S77	kraken2	0.15	Species	62	20	0.209677	0.65	6268922	6314732	908421	74932	5285569	45810	0.923799	0.143857	0.951993	1.43545	1.37016	0.143857	0.837022	0.0118662	0.00725446	0.992746
cami2	strain	S78	kraken2	0.15	Genus	22	14	0.636364	1	6390088	6428437	3447049	1391	2941648	38349	0.999597	0.536219	0.988997	1.11919	1.0655	0.536219	0.457599	0.000216382	0.00596552	0.994034
cami2	strain	S78	kraken2	0.15	Species	49	20	0.285714	0.7	6390088	6428437	1189970	7691	5192427	38349	0.993578	0.18511	0.968779	1.47814	1.42445	0.18511	0.807728	0.0011964	0.00596552	0.994034
cami2	strain	S79	kraken2	0.15	Genus	24	14	0.583333	1	6254982	6312020	4488815	4527	1761640	57038	0.998993	0.711153	0.987453	0.781169	0.699841	0.711153	0.279093	0.000717203	0.00903641	0.990964
cami2	strain	S79	kraken2	0.15	Species	71	20	0.197183	0.7	6254982	6312020	1962525	32233	4260224	57038	0.983841	0.310919	0.971757	1.21652	1.13519	0.310919	0.674938	0.00510661	0.00903641	0.990964
cami2	strain	S8	kraken2	0.15	Genus	20	14	0.65	0.928571	5843535	5863944	4276065	2402	1565068	20409	0.999439	0.729213	0.99525	0.706371	0.675048	0.729213	0.266897	0.000409622	0.00348042	0.99652
cami2	strain	S8	kraken2	0.15	Species	58	20	0.275862	0.8	5843535	5863944	869709	23990	4949836	20409	0.973157	0.148315	0.977072	1.31672	1.2854	0.148315	0.844114	0.0040911	0.00348042	0.99652
cami2	strain	S80	kraken2	0.15	Genus	24	14	0.583333	1	6473888	6502091	3538901	1990	2932997	28203	0.999438	0.544271	0.992094	1.11161	1.07257	0.544271	0.451085	0.000306055	0.00433753	0.995662
cami2	strain	S80	kraken2	0.15	Species	58	20	0.241379	0.7	6473888	6502091	1068892	16167	5388829	28203	0.9851	0.164392	0.974293	1.50893	1.46989	0.164392	0.828784	0.00248643	0.00433753	0.995662
cami2	strain	S81	kraken2	0.15	Genus	24	14	0.583333	1	6188516	6337407	4985725	97185	1105606	148891	0.98088	0.786714	0.971003	0.795399	0.583953	0.786714	0.174457	0.0153351	0.023494	0.976506
cami2	strain	S81	kraken2	0.15	Species	75	19	0.173333	0.684211	6188516	6337407	2221817	210263	3756436	148891	0.913546	0.350588	0.937196	1.37427	1.16282	0.350588	0.59274	0.0331781	0.023494	0.976506
cami2	strain	S82	kraken2	0.15	Genus	24	14	0.583333	1	6184343	6255242	4523073	5517	1655753	70899	0.998782	0.723085	0.984567	0.779144	0.677135	0.723085	0.264698	0.00088198	0.0113343	0.988666
cami2	strain	S82	kraken2	0.15	Species	66	20	0.227273	0.75	6184343	6255242	1701990	98613	4383740	70899	0.945233	0.27209	0.960009	1.3492	1.24719	0.27209	0.700811	0.0157649	0.0113343	0.988666
cami2	strain	S83	kraken2	0.15	Genus	24	14	0.583333	1	5769432	5806986	3601201	3689	2164542	37554	0.998977	0.62015	0.989679	0.945433	0.88723	0.62015	0.372748	0.000635269	0.00646704	0.993533
cami2	strain	S83	kraken2	0.15	Species	64	20	0.203125	0.65	5769432	5806986	1404258	57674	4307500	37554	0.960549	0.241822	0.973954	1.39813	1.33993	0.241822	0.741779	0.00993183	0.00646704	0.993533
cami2	strain	S84	kraken2	0.15	Genus	25	14	0.56	1	6093639	6126673	2750484	6776	3336379	33034	0.997542	0.448936	0.988132	1.31262	1.26409	0.448936	0.544566	0.00110598	0.00539183	0.994608
cami2	strain	S84	kraken2	0.15	Species	72	20	0.208333	0.75	6093639	6126673	996909	31645	5065085	33034	0.969234	0.162716	0.967926	1.63131	1.58278	0.162716	0.826727	0.00516512	0.00539183	0.994608
cami2	strain	S85	kraken2	0.15	Genus	20	14	0.7	1	5804551	5828264	2784422	4252	3015877	23713	0.998475	0.477745	0.991556	1.24446	1.20784	0.477745	0.517457	0.000729548	0.00406862	0.995931
cami2	strain	S85	kraken2	0.15	Species	58	20	0.224138	0.65	5804551	5828264	732650	52629	5019272	23713	0.932981	0.125706	0.968649	1.6629	1.62628	0.125706	0.861195	0.00902996	0.00406862	0.995931
cami2	strain	S86	kraken2	0.15	Genus	29	14	0.482759	1	6188287	6315705	4261676	9827	1916784	127418	0.997699	0.674774	0.970969	0.932877	0.751303	0.674774	0.303495	0.00155596	0.0201748	0.979825
cami2	strain	S86	kraken2	0.15	Species	80	20	0.175	0.7	6188287	6315705	1670711	57192	4460384	127418	0.966901	0.264533	0.929139	1.40311	1.22154	0.264533	0.706237	0.00905552	0.0201748	0.979825
cami2	strain	S87	kraken2	0.15	Genus	22	14	0.636364	1	6119956	6155879	4251792	3018	1865146	35923	0.999291	0.690688	0.991622	0.813889	0.761369	0.690688	0.302986	0.000490263	0.00583556	0.994164
cami2	strain	S87	kraken2	0.15	Species	63	20	0.238095	0.75	6119956	6155879	1528089	24823	4567044	35923	0.984015	0.248232	0.977032	1.28468	1.23216	0.248232	0.7419	0.00403241	0.00583556	0.994164
cami2	strain	S88	kraken2	0.15	Genus	26	14	0.538462	1	6260826	6298329	3676815	4689	2579322	37503	0.998726	0.583776	0.989903	1.03265	0.979064	0.583776	0.409525	0.000744483	0.00595444	0.994046
cami2	strain	S88	kraken2	0.15	Species	77	20	0.181818	0.7	6260826	6298329	1183901	62129	5014796	37503	0.950138	0.187971	0.969295	1.50142	1.44783	0.187971	0.796211	0.00986436	0.00595444	0.994046
cami2	strain	S89	kraken2	0.15	Genus	24	14	0.583333	1	6062548	6125457	3804672	5031	2252845	62909	0.998679	0.621125	0.983734	0.983451	0.89102	0.621125	0.367784	0.000821326	0.0102701	0.98973
cami2	strain	S89	kraken2	0.15	Species	66	20	0.242424	0.8	6062548	6125457	1222446	32056	4808046	62909	0.974447	0.199568	0.951057	1.4403	1.34787	0.199568	0.784929	0.00523324	0.0102701	0.98973
cami2	strain	S9	kraken2	0.15	Genus	26	14	0.538462	1	6119978	6233966	3491264	4248	2624466	113988	0.998785	0.560039	0.968383	1.1581	0.993531	0.560039	0.420995	0.000681428	0.018285	0.981715
cami2	strain	S9	kraken2	0.15	Species	72	20	0.194444	0.7	6119978	6233966	1157031	239292	4723655	113988	0.828627	0.185601	0.910318	1.83416	1.6696	0.185601	0.757729	0.0383852	0.018285	0.981715
cami2	strain	S90	kraken2	0.15	Genus	22	14	0.636364	1	6331037	6370002	3911573	9519	2409945	38965	0.997572	0.614062	0.990137	0.96816	0.913107	0.614062	0.378327	0.00149435	0.00611695	0.993883
cami2	strain	S90	kraken2	0.15	Species	59	20	0.237288	0.7	6331037	6370002	1274237	191705	4865095	38965	0.869227	0.200037	0.970328	1.61099	1.55594	0.200037	0.763751	0.030095	0.00611695	0.993883
cami2	strain	S91	kraken2	0.15	Genus	24	14	0.583333	1	6395837	6558965	3800711	9997	2585129	163128	0.997377	0.579468	0.958846	1.1793	0.955462	0.579468	0.394137	0.00152417	0.024871	0.975129
cami2	strain	S91	kraken2	0.15	Species	74	20	0.216216	0.8	6395837	6558965	1299004	71547	5025286	163128	0.947797	0.19805	0.888431	1.63579	1.41195	0.19805	0.766171	0.0109083	0.024871	0.975129
cami2	strain	S92	kraken2	0.15	Genus	24	14	0.583333	1	5825217	5901513	2694245	6443	3124529	76296	0.997614	0.456535	0.972462	1.35513	1.23877	0.456535	0.529445	0.00109175	0.0129282	0.987072
cami2	strain	S92	kraken2	0.15	Species	68	20	0.191176	0.65	5825217	5901513	985627	41534	4798056	76296	0.959564	0.167013	0.928153	1.69222	1.57587	0.167013	0.813021	0.00703786	0.0129282	0.987072
cami2	strain	S93	kraken2	0.15	Genus	22	14	0.636364	1	5672490	5732624	3774842	11551	1886097	60134	0.996949	0.658484	0.98432	0.896844	0.802435	0.658484	0.329011	0.00201496	0.0104898	0.98951
cami2	strain	S93	kraken2	0.15	Species	62	20	0.193548	0.6	5672490	5732624	1544761	35016	4092713	60134	0.977835	0.269468	0.962531	1.31861	1.2242	0.269468	0.713934	0.0061082	0.0104898	0.98951
cami2	strain	S94	kraken2	0.15	Genus	24	14	0.541667	0.928571	5697675	5812678	3132306	7814	2557555	115003	0.997512	0.538875	0.964585	1.23303	1.05496	0.538875	0.439996	0.0013443	0.0197849	0.980215
cami2	strain	S94	kraken2	0.15	Species	72	20	0.208333	0.75	5697675	5812678	1084006	39488	4574181	115003	0.964853	0.18649	0.904085	1.62901	1.45094	0.18649	0.786932	0.00679343	0.0197849	0.980215
cami2	strain	S95	kraken2	0.15	Genus	23	14	0.608696	1	6117043	6202511	4084197	4881	2027965	85468	0.998806	0.658475	0.979502	0.915646	0.791629	0.658475	0.326959	0.000786939	0.0137796	0.98622
cami2	strain	S95	kraken2	0.15	Species	66	20	0.227273	0.75	6117043	6202511	1706118	30439	4380486	85468	0.982472	0.275069	0.952295	1.33202	1.208	0.275069	0.706244	0.00490753	0.0137796	0.98622
cami2	strain	S96	kraken2	0.15	Genus	20	14	0.7	1	6081665	6103989	2769294	2275	3310096	22324	0.999179	0.453686	0.992003	1.29619	1.26327	0.453686	0.542284	0.000372707	0.00365728	0.996343
cami2	strain	S96	kraken2	0.15	Species	53	20	0.264151	0.7	6081665	6103989	1078678	24570	4978417	22324	0.977729	0.176717	0.979724	1.60237	1.56946	0.176717	0.815601	0.00402524	0.00365728	0.996343
cami2	strain	S97	kraken2	0.15	Genus	23	14	0.608696	1	6439312	6513092	3991466	4109	2443737	73780	0.998972	0.612837	0.981851	1.01511	0.91316	0.612837	0.375204	0.000630883	0.011328	0.988672
cami2	strain	S97	kraken2	0.15	Species	65	20	0.2	0.65	6439312	6513092	1138129	75573	5225610	73780	0.937733	0.174745	0.939121	1.54098	1.43903	0.174745	0.802324	0.0116032	0.011328	0.988672
cami2	strain	S98	kraken2	0.15	Genus	27	14	0.518519	1	5867814	5988468	3286437	6448	2574929	120654	0.998042	0.548794	0.964587	1.2012	1.01987	0.548794	0.429981	0.00107674	0.0201477	0.979852
cami2	strain	S98	kraken2	0.15	Species	83	20	0.192771	0.8	5867814	5988468	1134144	54955	4678715	120654	0.953784	0.189388	0.903846	1.62541	1.44408	0.189388	0.781287	0.0091768	0.0201477	0.979852
cami2	strain	S99	kraken2	0.15	Genus	20	14	0.65	0.928571	6349644	6379245	4620696	1232	1727716	29601	0.999733	0.724333	0.993635	0.747891	0.706129	0.724333	0.270834	0.000193126	0.0046402	0.99536
cami2	strain	S99	kraken2	0.15	Species	47	20	0.276596	0.65	6349644	6379245	1081885	38871	5228888	29601	0.965317	0.169595	0.973368	1.34983	1.30807	0.169595	0.819672	0.00609335	0.0046402	0.99536
inSilico	Assorted_Genomes_225	S0	rspc_1-step	0.15	Genus	132	138	0.992424	0.949275	3321320	3333254	2785127	324	535869	11934	0.999884	0.835558	0.995733	0.542874	0.510651	0.835558	0.160765	9.72e-05	0.00358029	0.99642
inSilico	Assorted_Genomes_225	S0	rspc_1-step	0.15	Species	149	170	0.986577	0.864706	3321320	3333254	1650389	511	1670420	11934	0.99969	0.495128	0.992821	0.883752	0.851529	0.495128	0.501138	0.000153304	0.00358029	0.99642
inSilico	Assorted_Genomes_225	S1	rspc_1-step	0.15	Genus	127	137	1	0.927007	3326415	3333231	3000107	652	325656	6816	0.999783	0.90006	0.997733	0.31932	0.300916	0.90006	0.0976998	0.000195606	0.00204486	0.997955
inSilico	Assorted_Genomes_225	S1	rspc_1-step	0.15	Species	144	169	1	0.852071	3326415	3333231	2010659	738	1315018	6816	0.999633	0.603216	0.996622	0.61637	0.597966	0.603216	0.394518	0.000221407	0.00204486	0.997955
inSilico	Assorted_Genomes_225	S2	rspc_1-step	0.15	Genus	130	137	1	0.948905	3327929	3333238	2744975	126	582828	5309	0.999954	0.823516	0.99807	0.577546	0.563211	0.823516	0.174853	3.78e-05	0.00159275	0.998407
inSilico	Assorted_Genomes_225	S2	rspc_1-step	0.15	Species	149	169	1	0.881657	3327929	3333238	1403284	247	1924398	5309	0.999824	0.420997	0.996231	0.980355	0.96602	0.420997	0.577336	7.41e-05	0.00159275	0.998407
inSilico	Assorted_Genomes_225	S3	rspc_1-step	0.15	Genus	132	138	1	0.956522	3326564	3333239	2776009	308	550247	6675	0.999889	0.832826	0.997601	0.505544	0.487521	0.832826	0.165079	9.24e-05	0.00200256	0.997997
inSilico	Assorted_Genomes_225	S3	rspc_1-step	0.15	Species	147	170	0.986395	0.852941	3326564	3333239	1064239	488	2261837	6675	0.999542	0.319281	0.993767	1.01952	1.0015	0.319281	0.67857	0.000146404	0.00200256	0.997997
inSilico	Assorted_Genomes_225	S4	rspc_1-step	0.15	Genus	130	137	0.992308	0.941606	3327290	3333253	2822997	286	504007	5963	0.999899	0.84692	0.997892	0.485412	0.469312	0.84692	0.151206	8.58e-05	0.00178894	0.998211
inSilico	Assorted_Genomes_225	S4	rspc_1-step	0.15	Species	145	169	1	0.857988	3327290	3333253	1152890	522	2173878	5963	0.999547	0.345875	0.994854	0.987023	0.970922	0.345875	0.652179	0.000156604	0.00178894	0.998211
inSilico	Assorted_Genomes_225	S5	rspc_1-step	0.15	Genus	128	139	1	0.920863	3324801	3333250	2152257	1410	1171134	8449	0.999345	0.645693	0.99609	1.09591	1.0731	0.645693	0.351349	0.000423011	0.00253476	0.997465
inSilico	Assorted_Genomes_225	S5	rspc_1-step	0.15	Species	151	171	0.97351	0.859649	3324801	3333250	702370	1601	2620830	8449	0.997726	0.210716	0.988114	1.53135	1.50854	0.210716	0.786269	0.000480312	0.00253476	0.997465
inSilico	Assorted_Genomes_225	S6	rspc_1-step	0.15	Genus	129	138	1	0.934783	3313343	3333258	2996743	245	316355	19915	0.999918	0.899043	0.993398	0.398477	0.344706	0.899043	0.0949086	7.35e-05	0.00597464	0.994025
inSilico	Assorted_Genomes_225	S6	rspc_1-step	0.15	Species	146	170	0.986301	0.847059	3313343	3333258	852749	559	2460035	19915	0.999345	0.25583	0.977179	1.04244	0.988672	0.25583	0.738027	0.000167704	0.00597464	0.994025
inSilico	Assorted_Genomes_225	S7	rspc_1-step	0.15	Genus	130	139	0.992308	0.928058	3328430	3333280	2879684	279	448467	4850	0.999903	0.863919	0.998319	0.445926	0.43283	0.863919	0.134542	8.37e-05	0.00145502	0.998545
inSilico	Assorted_Genomes_225	S7	rspc_1-step	0.15	Species	141	171	1	0.824561	3328430	3333280	2014579	377	1313474	4850	0.999813	0.604383	0.997598	0.705696	0.692601	0.604383	0.394049	0.000113102	0.00145502	0.998545
inSilico	Assorted_Genomes_225	S8	rspc_1-step	0.15	Genus	128	138	1	0.927536	3329978	3333271	2498200	875	830903	3293	0.99965	0.749474	0.998684	0.885434	0.876543	0.749474	0.249276	0.000262505	0.000987918	0.999012
inSilico	Assorted_Genomes_225	S8	rspc_1-step	0.15	Species	145	170	0.993103	0.847059	3329978	3333271	697387	1091	2631500	3293	0.998438	0.20922	0.9953	1.42621	1.41732	0.20922	0.789465	0.000327306	0.000987918	0.999012
inSilico	Assorted_Genomes_225	S9	rspc_1-step	0.15	Genus	128	139	0.992188	0.913669	3312774	3333237	2923704	425	388645	20463	0.999855	0.877137	0.99305	0.495149	0.439897	0.877137	0.116597	0.000127504	0.00613908	0.993861
inSilico	Assorted_Genomes_225	S9	rspc_1-step	0.15	Species	147	171	0.979592	0.842105	3312774	3333237	583279	1136	2728359	20463	0.998056	0.174989	0.966106	1.199	1.14375	0.174989	0.818531	0.00034081	0.00613908	0.993861
inSilico	Assorted_Genomes_225	S0	rspc_R100	0.15	Genus	127	138	1	0.92029	3301552	3333254	3013127	997	287428	31702	0.999669	0.90396	0.989588	0.276668	0.191071	0.90396	0.0862305	0.000299107	0.00951083	0.990489
inSilico	Assorted_Genomes_225	S0	rspc_R100	0.15	Species	155	170	1	0.911765	3301552	3333254	2925207	1720	374625	31702	0.999412	0.877583	0.989279	0.30478	0.219183	0.877583	0.11239	0.000516012	0.00951083	0.990489
inSilico	Assorted_Genomes_225	S1	rspc_R100	0.15	Genus	124	137	1	0.905109	3275106	3333231	3096827	1374	176905	58125	0.999557	0.929077	0.981577	0.27792	0.120977	0.929077	0.0530731	0.000412213	0.017438	0.982562
inSilico	Assorted_Genomes_225	S1	rspc_R100	0.15	Species	152	169	0.993421	0.893491	3275106	3333231	2983237	1492	290377	58125	0.9995	0.894999	0.980888	0.312281	0.155338	0.894999	0.0871158	0.000447614	0.017438	0.982562
inSilico	Assorted_Genomes_225	S2	rspc_R100	0.15	Genus	127	137	1	0.927007	3319854	3333238	2934251	386	385217	13384	0.999868	0.8803	0.995459	0.28572	0.249583	0.8803	0.115568	0.000115803	0.00401531	0.995985
inSilico	Assorted_Genomes_225	S2	rspc_R100	0.15	Species	156	169	1	0.923077	3319854	3333238	2889139	422	430293	13384	0.999854	0.866766	0.995389	0.299341	0.263203	0.866766	0.129092	0.000126604	0.00401531	0.995985
inSilico	Assorted_Genomes_225	S3	rspc_R100	0.15	Genus	128	138	1	0.927536	3302099	3333239	3138170	1088	162841	31140	0.999653	0.941478	0.990175	0.201536	0.117456	0.941478	0.0488537	0.000326409	0.00934226	0.990658
inSilico	Assorted_Genomes_225	S3	rspc_R100	0.15	Species	158	170	0.993671	0.923529	3302099	3333239	2951599	2248	348252	31140	0.999239	0.885505	0.98956	0.260293	0.176213	0.885505	0.104479	0.000674419	0.00934226	0.990658
inSilico	Assorted_Genomes_225	S4	rspc_R100	0.15	Genus	126	137	1	0.919708	3278192	3333253	3159338	862	117992	55061	0.999727	0.947824	0.982871	0.23722	0.0885519	0.947824	0.0353985	0.000258606	0.0165187	0.983481
inSilico	Assorted_Genomes_225	S4	rspc_R100	0.15	Species	155	169	1	0.91716	3278192	3333253	2894301	5421	378470	55061	0.998131	0.868311	0.981331	0.327675	0.179007	0.868311	0.113544	0.00162634	0.0165187	0.983481
inSilico	Assorted_Genomes_225	S5	rspc_R100	0.15	Genus	124	139	1	0.892086	3291813	3333250	2408121	3582	880110	41437	0.998515	0.722454	0.983084	0.67822	0.566338	0.722454	0.26404	0.00107463	0.0124314	0.987569
inSilico	Assorted_Genomes_225	S5	rspc_R100	0.15	Species	154	171	0.993506	0.894737	3291813	3333250	2037216	3890	1250707	41437	0.998094	0.61118	0.980065	0.790234	0.678351	0.61118	0.375221	0.00116703	0.0124314	0.987569
inSilico	Assorted_Genomes_225	S6	rspc_R100	0.15	Genus	125	138	1	0.905797	3275947	3333258	3152333	1565	122049	57311	0.999504	0.945721	0.982144	0.248371	0.0936273	0.945721	0.0366155	0.000469511	0.0171937	0.982806
inSilico	Assorted_Genomes_225	S6	rspc_R100	0.15	Species	155	170	0.993548	0.905882	3275947	3333258	1775683	2113	1498151	57311	0.998811	0.532717	0.968734	0.66269	0.507947	0.532717	0.449455	0.000633914	0.0171937	0.982806
inSilico	Assorted_Genomes_225	S7	rspc_R100	0.15	Genus	125	139	1	0.899281	3225743	3333280	2962342	3654	259747	107537	0.998768	0.888717	0.96497	0.471169	0.180814	0.888717	0.0779253	0.00109622	0.0322616	0.967738
inSilico	Assorted_Genomes_225	S7	rspc_R100	0.15	Species	154	171	1	0.900585	3225743	3333280	2855897	3760	366086	107537	0.998685	0.856783	0.963712	0.503357	0.213003	0.856783	0.109828	0.00112802	0.0322616	0.967738
inSilico	Assorted_Genomes_225	S8	rspc_R100	0.15	Genus	125	138	1	0.905797	3306992	3333271	3019415	2415	285162	26279	0.999201	0.905841	0.991372	0.274842	0.203888	0.905841	0.0855502	0.000724514	0.00788385	0.992116
inSilico	Assorted_Genomes_225	S8	rspc_R100	0.15	Species	152	170	1	0.894118	3306992	3333271	2460354	4638	842000	26279	0.998118	0.73812	0.989432	0.447899	0.376944	0.73812	0.252605	0.00139143	0.00788385	0.992116
inSilico	Assorted_Genomes_225	S9	rspc_R100	0.15	Genus	124	139	1	0.892086	3298658	3333237	3178378	12795	107485	34579	0.995991	0.953541	0.989238	0.207782	0.114416	0.953541	0.0322464	0.00383861	0.010374	0.989626
inSilico	Assorted_Genomes_225	S9	rspc_R100	0.15	Species	154	171	0.993506	0.894737	3298658	3333237	2957447	13262	327949	34579	0.995536	0.88726	0.988443	0.275184	0.181818	0.88726	0.0983875	0.00397871	0.010374	0.989626
inSilico	Assorted_Genomes_225	S0	rspc_R10	0.15	Genus	128	138	1	0.927536	3309514	3333254	2982879	500	326135	23740	0.999832	0.894885	0.992104	0.277148	0.213049	0.894885	0.0978428	0.000150004	0.00712217	0.992878
inSilico	Assorted_Genomes_225	S0	rspc_R10	0.15	Species	163	170	0.97546	0.935294	3309514	3333254	2565003	674	743837	23740	0.999737	0.769519	0.99083	0.402932	0.338832	0.769519	0.223156	0.000202205	0.00712217	0.992878
inSilico	Assorted_Genomes_225	S1	rspc_R10	0.15	Genus	124	137	1	0.905109	3282495	3333231	3098609	1204	182682	50736	0.999612	0.929611	0.98389	0.261019	0.124028	0.929611	0.0548063	0.000361211	0.0152213	0.984779
inSilico	Assorted_Genomes_225	S1	rspc_R10	0.15	Species	154	169	0.993506	0.905325	3282495	3333231	2881414	1259	399822	50736	0.999563	0.864451	0.982697	0.326312	0.189321	0.864451	0.11995	0.000377712	0.0152213	0.984779
inSilico	Assorted_Genomes_225	S2	rspc_R10	0.15	Genus	127	137	1	0.927007	3325918	3333238	2917619	380	407919	7320	0.99987	0.875311	0.997497	0.283156	0.263391	0.875311	0.122379	0.000114003	0.00219606	0.997804
inSilico	Assorted_Genomes_225	S2	rspc_R10	0.15	Species	157	169	1	0.928994	3325918	3333238	2774811	414	550693	7320	0.999851	0.832467	0.997369	0.326081	0.306316	0.832467	0.165213	0.000124204	0.00219606	0.997804
inSilico	Assorted_Genomes_225	S3	rspc_R10	0.15	Genus	129	138	1	0.934783	3313310	3333239	3139614	1011	172685	19929	0.999678	0.941911	0.993692	0.177036	0.123226	0.941911	0.051807	0.000303309	0.00597887	0.994021
inSilico	Assorted_Genomes_225	S3	rspc_R10	0.15	Species	163	170	0.97546	0.935294	3313310	3333239	2740083	1109	572118	19929	0.999595	0.822048	0.992779	0.297134	0.243324	0.822048	0.17164	0.000332709	0.00597887	0.994021
inSilico	Assorted_Genomes_225	S4	rspc_R10	0.15	Genus	126	137	1	0.919708	3325037	3333253	3200342	504	124191	8216	0.999843	0.960126	0.997439	0.113707	0.0915235	0.960126	0.0372582	0.000151204	0.00246486	0.997535
inSilico	Assorted_Genomes_225	S4	rspc_R10	0.15	Species	160	169	0.98125	0.928994	3325037	3333253	2703471	720	620846	8216	0.999734	0.811061	0.99697	0.263291	0.241107	0.811061	0.186258	0.000216005	0.00246486	0.997535
inSilico	Assorted_Genomes_225	S5	rspc_R10	0.15	Genus	125	139	1	0.899281	3300751	3333250	2388175	3072	909504	32499	0.998715	0.71647	0.986574	0.670146	0.582396	0.71647	0.272858	0.000921623	0.00974994	0.99025
inSilico	Assorted_Genomes_225	S5	rspc_R10	0.15	Species	161	171	0.968944	0.912281	3300751	3333250	1798367	3227	1499157	32499	0.998209	0.539524	0.982249	0.847465	0.759715	0.539524	0.449758	0.000968124	0.00974994	0.99025
inSilico	Assorted_Genomes_225	S6	rspc_R10	0.15	Genus	126	138	1	0.913043	3290431	3333258	3163635	1181	125615	42827	0.999627	0.949112	0.986644	0.210445	0.0948099	0.949112	0.0376854	0.000354308	0.0128484	0.987152
inSilico	Assorted_Genomes_225	S6	rspc_R10	0.15	Species	160	170	0.98125	0.923529	3290431	3333258	1619911	1529	1668991	42827	0.999057	0.485984	0.974243	0.674408	0.558773	0.485984	0.500709	0.00045871	0.0128484	0.987152
inSilico	Assorted_Genomes_225	S7	rspc_R10	0.15	Genus	126	139	1	0.906475	3236885	3333280	2963408	3568	269909	96395	0.998797	0.889037	0.968496	0.446898	0.186627	0.889037	0.080974	0.00107042	0.028919	0.971081
inSilico	Assorted_Genomes_225	S7	rspc_R10	0.15	Species	155	171	0.993548	0.900585	3236885	3333280	2746590	3621	486674	96395	0.998683	0.82399	0.966094	0.512072	0.251801	0.82399	0.146005	0.00108632	0.028919	0.971081
inSilico	Assorted_Genomes_225	S8	rspc_R10	0.15	Genus	125	138	1	0.905797	3328558	3333271	3033329	1756	293473	4713	0.999421	0.910016	0.998449	0.219582	0.206856	0.910016	0.0880435	0.00052681	0.00141393	0.998586
inSilico	Assorted_Genomes_225	S8	rspc_R10	0.15	Species	158	170	0.981013	0.911765	3328558	3333271	1877832	2076	1448650	4713	0.998896	0.56336	0.997496	0.567005	0.55428	0.56336	0.434603	0.000622812	0.00141393	0.998586
inSilico	Assorted_Genomes_225	S9	rspc_R10	0.15	Genus	124	139	1	0.892086	3303768	3333237	3172916	12730	118122	29469	0.996004	0.951902	0.990798	0.201758	0.122189	0.951902	0.0354376	0.00381911	0.00884096	0.991159
inSilico	Assorted_Genomes_225	S9	rspc_R10	0.15	Species	159	171	0.974843	0.906433	3303768	3333237	2619784	12921	671063	29469	0.995092	0.785958	0.988876	0.368161	0.288592	0.785958	0.201325	0.00387641	0.00884096	0.991159
inSilico	Assorted_Genomes_225	S0	rspc_R1	0.15	Genus	131	138	1	0.949275	3318562	3333254	2926801	463	391298	14692	0.999842	0.878061	0.995005	0.301531	0.261862	0.878061	0.117392	0.000138903	0.0044077	0.995592
inSilico	Assorted_Genomes_225	S0	rspc_R1	0.15	Species	159	170	0.987421	0.923529	3318562	3333254	1985157	638	1332767	14692	0.999679	0.595561	0.992653	0.584451	0.544782	0.595561	0.39984	0.000191405	0.0044077	0.995592
inSilico	Assorted_Genomes_225	S1	rspc_R1	0.15	Genus	127	137	1	0.927007	3323318	3333231	3111280	754	211284	9913	0.999758	0.933413	0.996824	0.175468	0.148702	0.933413	0.0633871	0.000226207	0.00297399	0.997026
inSilico	Assorted_Genomes_225	S1	rspc_R1	0.15	Species	153	169	1	0.905325	3323318	3333231	2365189	853	957276	9913	0.999639	0.709578	0.995826	0.39954	0.372774	0.709578	0.287192	0.000255908	0.00297399	0.997026
inSilico	Assorted_Genomes_225	S2	rspc_R1	0.15	Genus	130	137	1	0.948905	3326716	3333238	2885811	215	440690	6522	0.999926	0.865768	0.997745	0.320644	0.303034	0.865768	0.132211	6.45e-05	0.00195666	0.998043
inSilico	Assorted_Genomes_225	S2	rspc_R1	0.15	Species	159	169	0.987421	0.928994	3326716	3333238	1743327	341	1583048	6522	0.999804	0.523013	0.996273	0.663701	0.646091	0.523013	0.474928	0.000102303	0.00195666	0.998043
inSilico	Assorted_Genomes_225	S3	rspc_R1	0.15	Genus	132	138	1	0.956522	3325087	3333239	2927867	543	396677	8152	0.999815	0.878385	0.997223	0.28916	0.267149	0.878385	0.119006	0.000162905	0.00244567	0.997554
[truncated: 12,093 more rows]

## Sheet: Table S2 Bracken experiments
group	library	c	sample	LSE	LSE(log10)	L1	L1(log10)	TP	FP	FN	Precision	Recall	Added reads	rank
[truncated: 7,040 more rows]

## Sheet: Table S3 Dynamic taxon sets
Type	Dataset	Classifier	Detected taxa	Expanded taxa	Gold set size	TP	FP	FN	Precision	Recall
[truncated: 42 more rows]

[truncated: 2 more sheets: Table S4 Rankwise Read classifi, Document S5 Camisim settings.in]
